# Supplementary material for: Molecular Basis of Synergistic Causal Effect of Dual GLP-1R and GIPR Agonists for Risk Reduction in Diabetic Retinopathy, Alzheimer Disease, and Coronary Artery Disease in Diabetic Patients
Source: Genes (Basel). 2026 May 25;17(6):602. doi: 10.3390/genes17060602 (PMC13298441; doi:10.3390/genes17060602)
Supplement: Supplementary file 1 [file genes-17-00602-s001.zip]

Archive with 1 entries (1 files):
- S1-SNP-Info.xlsx
