# Supplementary material for: Molecular Basis of Synergistic Causal Effect of Dual GLP-1R and GIPR Agonists for Risk Reduction in Diabetic Retinopathy, Alzheimer Disease, and Coronary Artery Disease in Diabetic Patients
Source: Genes (Basel). 2026 May 25;17(6):602. doi: 10.3390/genes17060602 (PMC13298441; doi:10.3390/genes17060602)
Supplement: Supplementary file 1 [file genes-17-00602-s001.zip › S1-SNP-Info.xlsx]

## Sheet: Instrumental SNPs for AD
SNP	gene	chr.exposure	pos.exposure	effect_allele.exposure	other_allele.exposure	beta.exposure_HbA1c	se.exposure_HbA1c	pval.exposure_HbA1c	beta.exposure_LDL	se.exposure_LDL	pval.exposure_LDL
rs35890417	GLP1R	6	38920449	C	A	0.006933	0.004709	0.851	-0.01324	0.004602	0.00200731
rs74812792	GLP1R	6	38927247	A	G	-0.0198	0.007406	0.00375312	-0.002891	0.007235	0.1615
rs13192864	GLP1R	6	38937762	A	G	0.009609	0.003372	0.00218841	0.002509	0.003296	0.3502
rs9296272	GLP1R	6	38940282	T	C	0.009633	0.002569	8.85203e-05	0.00189	0.002511	0.3453
rs6942385	GLP1R	6	38940328	G	T	-0.008208	0.002481	0.000469248	-0.00102	0.002425	0.1713
rs9470956	GLP1R	6	38946459	C	T	0.007964	0.002812	0.00231182	0.003179	0.002749	0.6064
rs1332013	GLP1R	6	38947211	C	T	0.02147	0.009129	0.00934026	-0.002757	0.008908	0.1209
rs35676616	GLP1R	6	38952287	G	T	0.005941	0.002551	0.00993243	-0.003914	0.002494	0.9334
rs35928736	GLP1R	6	38955480	G	A	0.007793	0.00329	0.00892553	-0.003904	0.003216	0.6483
rs9380816	GLP1R	6	38956892	C	T	-0.01126	0.002488	3.00946e-06	0.001814	0.002433	0.3411
rs6933332	GLP1R	6	38960253	G	A	0.01202	0.002861	1.32677e-05	0.001484	0.002795	0.2251
rs1854961	GLP1R	6	38962445	A	C	0.01303	0.002515	1.104e-07	-0.0009635	0.002459	0.1579
rs182579900	GLP1R	6	38965862	A	C	-0.01297	0.01128	0.602	-0.02755	0.01103	0.00624951
rs6458089	GLP1R	6	38977669	A	G	0.007437	0.002559	0.00182916	0.0004817	0.002502	0.07197
rs9470963	GLP1R	6	38996609	G	A	0.008366	0.003202	0.00449095	0.0007371	0.003132	0.08941
rs11963172	GLP1R	6	39003553	A	G	0.008515	0.002867	0.00148898	0.00467	0.002803	0.0478495
rs6458091	GLP1R	6	39005692	T	C	0.01329	0.00464	0.00209016	-0.001621	0.004534	0.1422
rs6458092	GLP1R	6	39008822	G	A	0.01702	0.004288	3.60547e-05	-0.001512	0.004194	0.1436
rs9357297	GLP1R	6	39009846	C	T	-0.01333	0.002583	1.23036e-07	0.000476	0.002526	0.0703
rs7760279	GLP1R	6	39011514	A	C	0.01803	0.005294	0.000329922	-0.001623	0.005176	0.1227
rs73412501	GLP1R	6	39011539	T	A	0.04043	0.01297	0.000912908	-0.02398	0.01269	0.0294006
rs112064908	GLP1R	6	39011589	T	C	-0.001426	0.006114	0.08853	-0.01715	0.005964	0.00201639
rs12204558	GLP1R	6	39013564	T	C	0.02964	0.006815	6.83083e-06	-0.003399	0.006664	0.2147
rs10305414	GLP1R	6	39015412	G	T	0.008284	0.004737	0.040164	-0.01121	0.004631	0.00774653
rs9470964	GLP1R	6	39016096	G	A	0.03387	0.005771	2.19215e-09	-0.00772	0.005645	0.7658
rs880067	GLP1R	6	39016357	T	C	0.009708	0.002823	0.000292047	0.003715	0.002759	0.7493
rs10305420	GLP1R	6	39016636	T	C	-0.01657	0.002554	4.35314e-11	0.0008688	0.002498	0.1379
rs10305423	GLP1R	6	39017062	T	C	-0.04127	0.007064	2.57426e-09	0.009705	0.006901	0.7969
rs148605442	GLP1R	6	39019291	A	G	-0.01993	0.007333	0.00328537	-0.001977	0.007169	0.1064
rs2268657	GLP1R	6	39020542	C	T	-0.01248	0.002503	3.08184e-07	-0.002086	0.002448	0.4044
rs13202369	GLP1R	6	39022698	G	A	0.008078	0.002748	0.00164322	0.00281	0.002687	0.5293
rs10305429	GLP1R	6	39023141	A	G	0.03746	0.01076	0.000249388	-0.007552	0.01052	0.3252
rs9296275	GLP1R	6	39024619	T	C	0.02068	0.005888	0.000222183	0.002939	0.00576	0.2147
rs2143734	GLP1R	6	39024756	G	A	-0.006233	0.002635	0.00900373	-0.002132	0.002577	0.3894
rs10305442	GLP1R	6	39024959	A	G	-0.009764	0.00249	4.4039e-05	-0.001757	0.002435	0.3275
rs10305445	GLP1R	6	39026537	T	C	0.02015	0.004366	1.96351e-06	-0.003036	0.004267	0.3216
rs9283907	GLP1R	6	39026703	A	G	-0.009797	0.003523	0.00271068	0.001166	0.003444	0.1338
rs59902637	GLP1R	6	39027106	T	C	0.01026	0.004702	0.0145529	-0.01147	0.004597	0.00629598
rs2268651	GLP1R	6	39029802	C	T	-0.02861	0.006307	2.86344e-06	0.007624	0.006175	0.6637
rs75151020	GLP1R	6	39031592	C	A	0.02103	0.004269	4.19195e-07	-0.003785	0.004173	0.4385
rs910170	GLP1R	6	39032415	A	G	-0.006722	0.002495	0.00352801	-0.00113	0.00244	0.1917
rs910167	GLP1R	6	39033131	A	G	-0.03435	0.006825	2.41473e-07	0.01254	0.006679	0.030223
rs10305456	GLP1R	6	39033902	T	C	-0.03251	0.006745	7.18271e-07	0.01258	0.006604	0.0283961
rs10305457	GLP1R	6	39034095	T	C	0.02547	0.004252	1.04842e-09	-0.007381	0.004156	0.0378676
rs7766663	GLP1R	6	39035782	T	G	0.00727	0.002479	0.0016805	0.0003143	0.002424	0.0473
rs80228310	GLP1R	6	39036745	T	C	0.0165	0.006974	0.00899241	0.01005	0.006821	0.8516
rs113120569	GLP1R	6	39037302	A	G	0.02026	0.003316	4.98872e-10	-0.009026	0.003242	0.00268396
rs12206797	GLP1R	6	39039049	A	G	0.01108	0.004388	0.00578379	0.002784	0.004294	0.2867
rs10305476	GLP1R	6	39041081	G	A	0.0386	0.01106	0.000241461	-0.009622	0.01081	0.428
rs6458093	GLP1R	6	39041825	A	G	-0.009802	0.002479	3.84255e-05	0.0006511	0.002424	0.1033
rs2268648	GLP1R	6	39043041	T	C	-0.007443	0.002562	0.00183537	0.00795	0.002506	0.000755959
rs116364770	GLP1R	6	39043492	A	G	-0.02525	0.0122	0.0192415	0.03308	0.01195	0.00281834
rs2268646	GLP1R	6	39043516	T	C	0.01708	0.003471	4.31017e-07	-0.009177	0.003393	0.00341845
rs2268643	GLP1R	6	39044589	A	G	-0.005881	0.002531	0.0100738	0.007107	0.002475	0.00204255
rs761387	GLP1R	6	39046201	G	A	0.01054	0.004184	0.00588242	-0.007433	0.004088	0.0345131
rs10305490	GLP1R	6	39046494	A	G	-0.03035	0.01194	0.00551296	0.01686	0.01168	0.827
rs2277110	GLP1R	6	39046544	A	G	-0.03255	0.00713	2.49488e-06	0.01256	0.006982	0.0360163
rs10305492	GLP1R	6	39046794	A	G	-0.07744	0.00993	3.13013e-15	0.0319	0.009698	0.000502117
rs9296286	GLP1R	6	39047753	T	C	0.02605	0.01052	0.00663879	-0.01988	0.01029	0.0266814
rs7451219	GLP1R	6	39048002	G	T	-0.0008511	0.00257	0.1305	0.006136	0.002513	0.00730908
rs1126476	GLP1R	6	39048491	A	C	-0.006967	0.002489	0.00256214	-0.001247	0.002433	0.2159
rs10305500	GLP1R	6	39048708	T	C	-0.02559	0.01141	0.0124558	0.03059	0.01118	0.00310827
rs2300614	GLP1R	6	39048973	A	G	-0.007443	0.002587	0.00200688	-0.002291	0.002529	0.4376
rs2300613	GLP1R	6	39049205	A	G	-0.01013	0.002721	9.84753e-05	-0.002865	0.002661	0.5504
rs75821134	GLP1R	6	39050055	G	A	0.01786	0.007512	0.00871453	-0.001351	0.007341	0.06856
rs2268641	GLP1R	6	39050266	T	C	-0.0003675	0.002566	0.0525	-0.006339	0.002509	0.00576019
rs2268640	GLP1R	6	39050384	G	A	-0.001347	0.002509	0.2282	0.007124	0.002453	0.00184097
rs2268638	GLP1R	6	39050713	T	C	0.03767	0.009884	6.91441e-05	-0.005749	0.009663	0.2581
rs2268637	GLP1R	6	39050918	C	A	0.03683	0.01021	0.000154731	-0.00475	0.00999	0.1976
rs2206942	GLP1R	6	39051439	T	C	0.00287	0.002516	0.5953	-0.008357	0.00246	0.000340453
rs150058270	GLP1R	6	39052787	G	A	0.03154	0.007015	3.46089e-06	-0.007495	0.006851	0.5624
rs10305512	GLP1R	6	39054113	A	G	-0.01324	0.006843	0.026506	0.01607	0.006693	0.00817481
rs10305518	GLP1R	6	39055012	G	T	0.03357	0.005385	2.27361e-10	-0.009779	0.005266	0.0316551
rs1820	GLP1R	6	39055421	A	T	0.01716	0.006932	0.00665293	-0.005228	0.006774	0.3563
rs4714210	GLP1R	6	39055485	G	A	-0.008621	0.002548	0.000357922	-0.002673	0.00249	0.5481
rs4714211	GLP1R	6	39055690	G	A	-0.007877	0.002501	0.000817638	-0.001293	0.002446	0.2241
rs10305532	GLP1R	6	39056924	G	A	0.01337	0.004679	0.00213531	0.001338	0.004578	0.1135
rs9296291	GLP1R	6	39056929	C	T	-0.01579	0.002975	5.55503e-08	-0.002876	0.002909	0.4912
rs9918349	GLP1R	6	39058396	A	G	0.05132	0.01036	3.64137e-07	-0.003561	0.01013	0.1396
rs4254984	GLP1R	6	39059679	C	T	-0.0105	0.00258	2.353e-05	-0.00175	0.002522	0.312
rs9462473	GLP1R	6	39065524	A	T	-0.009387	0.002866	0.000527755	-0.003363	0.002801	0.6384
rs12199395	GLP1R	6	39065526	T	G	0.03018	0.006088	3.57411e-07	-0.007807	0.005956	0.7215
rs9470967	GLP1R	6	39066903	G	A	-0.001186	0.002483	0.1987	0.006179	0.002427	0.00544917
rs57143316	GLP1R	6	39069291	C	T	0.03724	0.005807	7.13652e-11	-0.007209	0.005672	0.6909
rs58851974	GLP1R	6	39069567	G	A	0.03099	0.006841	2.94863e-06	-0.007142	0.00668	0.5452
rs9462476	GLP1R	6	39070998	G	A	-0.01534	0.002653	3.68796e-09	-0.0008872	0.002594	0.1353
rs228804	GLP1R	6	39071810	T	C	0.000682	0.002505	0.1049	0.005988	0.002449	0.00724101
rs10023	GLP1R	6	39072034	G	A	0.01046	0.003254	0.000653348	-0.0009202	0.003181	0.1122
rs183464	GLP1R	6	39073052	C	T	0.05053	0.01076	1.3259e-06	-0.007627	0.01051	0.3296
rs41273120	GLP1R	6	39073079	C	T	0.02969	0.01082	0.00303485	-0.009162	0.01058	0.4128
rs56298410	GLP1R	6	39074012	T	C	0.03607	0.006407	9.02199e-09	-0.005944	0.006256	0.4659
rs2746304	GLP1R	6	39074535	T	C	0.005471	0.002492	0.0140665	0.005825	0.002436	0.00839636
rs73416462	GLP1R	6	39074935	C	G	0.02563	0.00626	2.11769e-05	-0.003139	0.006121	0.216
rs172935	GLP1R	6	39075634	G	A	0.02594	0.005948	6.46963e-06	-0.01061	0.005819	0.0341262
rs7757449	GLP1R	6	39075885	T	C	-0.005997	0.002496	0.00813851	-0.003906	0.002441	0.9603
rs179272	GLP1R	6	39076359	T	C	0.002771	0.002518	0.5667	-0.0064	0.002461	0.00465347
rs179271	GLP1R	6	39079103	G	A	0.0002729	0.002499	0.03952	0.005878	0.002443	0.00806285
rs112901579	GLP1R	6	39082942	T	C	0.03244	0.007096	2.42019e-06	-0.008028	0.006929	0.6079
rs228813	GLP1R	6	39085700	C	T	0.01056	0.003056	0.000274639	-0.005984	0.002986	0.022534
rs75875468	GLP1R	6	39085783	A	G	-0.01575	0.006358	0.00662099	-0.006738	0.006209	0.5562
rs228811	GLP1R	6	39088692	T	C	0.02417	0.005913	2.17926e-05	-0.003891	0.005778	0.3004
rs148980407	GLP1R	6	39090008	A	T	-0.01712	0.006535	0.00439984	0.0007807	0.006395	0.04439
rs170643	GLP1R	6	39090249	A	G	-0.001707	0.002525	0.3018	0.006199	0.002469	0.00602404
rs146611524	GLP1R	6	39093306	T	C	0.02874	0.009963	0.0019591	-0.007719	0.009737	0.3687
rs2162840	GLP1R	6	39093551	T	G	-0.003774	0.00533	0.3197	-0.01361	0.005209	0.00449038
rs9470970	GLP1R	6	39094032	A	G	0.01974	0.005086	5.1962e-05	0.007907	0.00497	0.9523
rs77293650	GLP1R	6	39095245	T	C	0.03293	0.01111	0.00151836	-0.01312	0.01087	0.6437
rs144574921	GLP1R	6	39099050	G	A	0.03001	0.01128	0.00390169	-0.0162	0.01103	0.8478
rs9462477	GLP1R	6	39100452	C	T	0.00724	0.002476	0.00172743	-0.0003448	0.002421	0.05221
rs412724	GLP1R	6	39100651	T	C	-8.428e-05	0.004134	0.007121	-0.01097	0.004042	0.00332378
rs151073266	GLP1R	6	39101141	C	A	0.01828	0.003997	2.39902e-06	0.005407	0.003907	0.7789
rs11758181	GLP1R	6	39101258	T	C	-0.02803	0.007735	0.00014516	0.006098	0.007563	0.3767
rs115713676	GLP1R	6	39101536	T	C	0.009726	0.005485	0.0380978	0.01373	0.005364	0.00523878
rs115027149	GLP1R	6	39101802	T	C	0.02523	0.005515	2.38342e-06	-0.004668	0.00539	0.4128
rs179269	GLP1R	6	39102619	A	G	-0.008555	0.002599	0.000498006	0.002559	0.002541	0.5032
rs76018013	GLP1R	6	39104226	G	C	-0.0158	0.005473	0.00194529	-0.005737	0.005345	0.5481
rs62398595	GLP1R	6	39106161	G	C	-0.0372	0.009675	6.02857e-05	0.01959	0.009452	0.0191058
rs228820	GLP1R	6	39110935	G	A	0.009517	0.003435	0.00279768	-0.008692	0.003356	0.00479896
rs7758694	GLP1R	6	39111397	A	G	-0.03095	0.00917	0.000368896	0.0002816	0.008968	0.01102
rs228822	GLP1R	6	39111718	T	G	0.008821	0.002951	0.00139875	0.001385	0.002884	0.2
rs228823	GLP1R	6	39111824	A	G	-4.388e-05	0.004074	0.003748	-0.01119	0.003983	0.00248139
rs228824	GLP1R	6	39111969	C	T	0.009626	0.002647	0.000138146	0.0006945	0.002587	0.1033
rs116389770	GLP1R	6	39112794	A	G	-0.02182	0.006779	0.000643722	-0.00338	0.006629	0.2146
rs72861336	GLP1R	6	39114680	C	T	0.009749	0.003488	0.00259489	0.004148	0.003412	0.6495
rs1366325	GLP1R	6	39114688	G	A	-0.005041	0.004289	0.6201	-0.01024	0.004193	0.00729973
rs73731704	GLP1R	6	39120187	A	G	0.02425	0.005297	2.34651e-06	-0.00306	0.005179	0.256
rs2395714	GLP1R	6	39120843	G	A	0.008866	0.002573	0.000284704	-0.001851	0.002516	0.3355
rs56384501	GLP1R	6	39121143	A	G	0.01125	0.002593	7.16953e-06	0.0008024	0.002536	0.1239
rs149857108	GLP1R	6	39122048	A	G	-0.02709	0.009128	0.00149974	-0.001241	0.008928	0.05088
rs2115199	GLP1R	6	39128976	A	C	-0.02761	0.007551	0.000127856	0.006075	0.007386	0.3864
rs13212953	GLP1R	6	39130740	A	G	-0.01256	0.005304	0.00894168	0.00516	0.005183	0.4956
rs73731706	GLP1R	6	39132598	A	C	0.02909	0.01177	0.00672667	-0.02067	0.0115	0.0361368
rs56336142	GLP1R	6	39134099	C	T	-0.01257	0.003045	1.82903e-05	0.005441	0.002977	0.0337989
rs146002628	GLP1R	6	39134381	A	G	0.01913	0.00737	0.0047205	-0.002325	0.007209	0.1266
rs12661995	GLP1R	6	39135211	T	C	0.007835	0.002815	0.00269042	0.001165	0.002754	0.1724
rs72850541	GLP1R	6	39138114	A	G	0.01981	0.005814	0.000328054	0.0006697	0.005685	0.04276
rs755853	GLP1R	6	39140384	A	G	-0.006729	0.002503	0.00359005	0.001365	0.002447	0.2388
rs72850547	GLP1R	6	39141050	T	C	0.0219	0.009244	0.00891561	0.004538	0.009038	0.2107
rs6921231	GLP1R	6	39141213	G	A	-0.01487	0.005277	0.00241703	0.007683	0.005159	0.8651
rs1864061	GLP1R	6	39141389	T	G	-0.0004773	0.004108	0.04215	-0.01013	0.004016	0.00582768
rs147135155	GLP1R	6	39142758	T	C	0.008561	0.002685	0.000715178	-0.0006377	0.002627	0.0925
rs183329348	GLP1R	6	39143342	T	G	0.0283	0.01065	0.00393873	-0.01339	0.01044	0.6998
rs1155348	GLP1R	6	39146183	A	G	-0.005327	0.004225	0.6832	-0.01031	0.004131	0.00628431
rs1155347	GLP1R	6	39146230	C	T	-0.01253	0.003026	1.73063e-05	0.007185	0.00296	0.00760448
rs111265626	GLP1R	6	39148418	G	A	0.02072	0.006588	0.000830115	-4.27e-06	0.006445	0.0002297
rs745431	GLP1R	6	39149811	T	A	-0.01296	0.005157	0.00598396	0.006166	0.005041	0.6552
rs188130466	GLP1R	6	39150415	A	G	0.02138	0.007859	0.00325968	-0.00226	0.007686	0.1142
rs10456468	GLP1R	6	39151425	T	G	-0.01074	0.003005	0.000175755	0.007205	0.002938	0.00709636
rs145915312	GLP1R	6	39153141	A	G	-0.0335	0.009428	0.000190254	0.005675	0.009231	0.2686
rs113757413	GLP1R	6	39153731	C	G	0.01815	0.006636	0.00311824	0.005382	0.00649	0.3905
rs10947786	GLP1R	6	39156410	A	G	-0.009801	0.003024	0.000595407	0.008124	0.002957	0.00300368
rs6509222	GIPR	19	46073001	T	C	-0.004625	0.002502	0.0322635	0.009853	0.002445	2.79054e-05
rs58479737	GIPR	19	46074535	C	G	0.0006704	0.003108	0.08134	-0.009875	0.003038	0.000576024
rs7248126	GIPR	19	46074634	G	A	-0.006281	0.002544	0.00677557	0.007982	0.002487	0.000664855
rs11672603	GIPR	19	46075789	G	T	-0.007458	0.003077	0.00767975	0.00946	0.003009	0.000833557
rs6509225	GIPR	19	46083286	A	G	-0.008181	0.002558	0.000691438	0.0008182	0.002501	0.1287
rs11083773	GIPR	19	46083411	C	T	0.004606	0.002564	0.0362145	-0.007761	0.002507	0.000981639
rs112940754	GIPR	19	46085374	A	C	0.01511	0.008566	0.0388702	0.0204	0.008373	0.00741708
rs73048457	GIPR	19	46089055	C	T	0.0008952	0.006636	0.0493	-0.02735	0.006492	1.26069e-05
rs141374382	GIPR	19	46089884	T	C	0.005659	0.007014	0.377	-0.03305	0.006853	7.0812e-07
rs10411821	GIPR	19	46096132	G	T	-0.01263	0.002632	7.98764e-07	0.001273	0.002573	0.207
rs145627316	GIPR	19	46096172	A	G	0.02439	0.007751	0.000825648	-0.09146	0.007563	5.74452e-34
rs62111686	GIPR	19	46097211	T	C	-0.01275	0.002764	1.98564e-06	0.0002743	0.002702	0.03663
rs62111688	GIPR	19	46098003	T	G	-0.01285	0.003385	7.34775e-05	0.00421	0.00331	0.6915
rs62111692	GIPR	19	46099160	T	G	0.02057	0.006491	0.000764813	-0.002481	0.006354	0.1572
rs12609190	GIPR	19	46100393	A	C	0.01113	0.003435	0.000597282	0.004078	0.00336	0.6482
rs10415062	GIPR	19	46100752	T	C	-0.01269	0.002651	8.47e-07	0.002932	0.002591	0.5889
rs59063421	GIPR	19	46101492	T	C	-0.01382	0.002768	2.9759e-07	-0.001523	0.002706	0.2413
rs79664224	GIPR	19	46101600	T	C	-0.004855	0.0059	0.3866	0.02168	0.005771	8.60793e-05
rs56397211	GIPR	19	46102697	T	C	-0.02454	0.006884	0.000182075	0.004231	0.006724	0.2764
rs139338974	GIPR	19	46102801	T	G	-0.01509	0.009212	0.9942	0.02689	0.009024	0.00144203
rs112701844	GIPR	19	46102991	T	C	0.02382	0.009765	0.00735738	0.01993	0.009553	0.0184777
rs12608665	GIPR	19	46104684	T	C	0.01284	0.003184	2.75741e-05	-0.01301	0.00311	1.43667e-05
rs10411518	GIPR	19	46105198	A	G	-0.01703	0.002536	9.384e-12	0.001356	0.002479	0.2332
rs7251997	GIPR	19	46105596	T	C	-0.006269	0.005421	0.6064	0.0243	0.005304	2.30884e-06
rs148181826	GIPR	19	46106505	A	T	-0.008566	0.01264	0.3029	0.03681	0.01234	0.00142727
rs117568881	GIPR	19	46107067	A	G	0.02171	0.006691	0.000587961	-0.01723	0.006552	0.00427262
rs35070164	GIPR	19	46108455	G	A	0.01481	0.002585	5.04506e-09	-0.005113	0.002527	0.0215186
rs73570947	GIPR	19	46108748	G	A	6.961e-05	0.007571	0.003197	0.01933	0.007404	0.00451718
rs62111694	GIPR	19	46109192	T	A	-0.005382	0.006915	0.3601	0.01597	0.006759	0.00906933
rs73050333	GIPR	19	46113148	C	T	0.0187	0.00746	0.00609316	0.0106	0.007299	0.8345
rs12052178	GIPR	19	46114829	T	C	0.01621	0.002556	1.13444e-10	-0.006551	0.0025	0.00439133
rs34995718	GIPR	19	46115114	T	C	0.02294	0.003633	1.35658e-10	-0.003805	0.003552	0.5465
rs2334253	GIPR	19	46116477	G	A	0.015	0.002524	1.39971e-09	-0.004184	0.002468	0.0450093
rs12981080	GIPR	19	46117532	T	C	0.01122	0.005964	0.0299664	-0.05927	0.005823	1.23543e-24
rs73050347	GIPR	19	46120003	A	G	0.01141	0.003755	0.00118834	0.002074	0.003674	0.2424
rs12985660	GIPR	19	46121020	C	T	0.01693	0.002486	4.8753e-12	-0.005212	0.002431	0.0160175
rs3786824	GIPR	19	46121982	A	G	0.01463	0.002646	1.60938e-08	-0.009811	0.002588	7.50336e-05
rs36062041	GIPR	19	46124531	A	G	0.02108	0.007528	0.00255345	0.008584	0.007364	0.613
rs146103183	GIPR	19	46124564	A	G	-0.02321	0.009038	0.00511368	-0.01045	0.008849	0.624
rs8113155	GIPR	19	46128655	T	C	0.01839	0.003747	4.60222e-07	-0.02024	0.003663	1.6425e-08
rs2060246	GIPR	19	46131057	T	C	0.01268	0.003842	0.000482797	0.0007751	0.003759	0.07745
rs149926470	GIPR	19	46131085	A	C	-0.008517	0.008876	0.472	0.02292	0.008673	0.00411259
rs12979428	GIPR	19	46131180	A	G	0.01011	0.002555	3.79569e-05	-0.007163	0.002498	0.00206868
rs12386125	GIPR	19	46135755	T	A	0.006893	0.002554	0.00347842	0.003549	0.002497	0.8091
rs4803836	GIPR	19	46137818	A	T	0.01772	0.002882	3.91076e-10	-0.01119	0.002818	3.58006e-05
rs10775545	GIPR	19	46139000	A	G	0.01476	0.002475	1.23343e-09	-0.006129	0.00242	0.00566028
rs7252448	GIPR	19	46142053	T	C	0.006607	0.002752	0.00817965	0.004563	0.002691	0.0449759
rs34545205	GIPR	19	46143948	T	G	0.01519	0.002504	6.54477e-10	-0.004586	0.002448	0.0305089
rs2286755	GIPR	19	46144595	G	C	0.01295	0.003426	7.84399e-05	0.009217	0.003349	0.00296014
rs2286756	GIPR	19	46145025	G	T	0.009799	0.002481	3.91382e-05	-0.005855	0.002424	0.00785834
rs35384424	GIPR	19	46145661	T	C	0.001364	0.006197	0.08311	-0.05963	0.006054	3.43792e-23
rs10426693	GIPR	19	46147527	C	T	-0.03099	0.002509	2.38955e-35	0.002008	0.002453	0.3842
rs35650950	GIPR	19	46147712	C	A	0.01571	0.003435	2.39813e-06	-0.01212	0.003359	0.000154154
rs11670462	GIPR	19	46148386	T	C	0.02511	0.002752	3.61096e-20	-0.005312	0.002689	0.0241082
rs66637606	GIPR	19	46152538	T	C	0.02715	0.003543	9.08215e-15	-0.000907	0.003463	0.1005
rs4802263	GIPR	19	46152674	G	A	0.02309	0.002534	4.04103e-20	0.004012	0.002478	0.977
rs4803840	GIPR	19	46153130	T	C	-0.01908	0.004953	5.85281e-05	0.01483	0.00484	0.00109181
rs12982191	GIPR	19	46154116	A	G	0.02017	0.002571	2.16138e-15	0.005527	0.002513	0.013926
rs12977058	GIPR	19	46155460	G	A	0.01256	0.002798	3.57925e-06	0.002644	0.002736	0.4765
rs12976641	GIPR	19	46155511	A	G	0.01251	0.002798	3.89181e-06	0.002658	0.002736	0.4799
rs12979214	GIPR	19	46157719	G	A	0.01053	0.003169	0.00044557	-0.01153	0.003098	9.89211e-05
rs11666698	GIPR	19	46157748	G	A	0.03523	0.004163	1.30688e-17	0.001704	0.004068	0.1705
rs7507893	GIPR	19	46157860	A	G	-0.03008	0.002538	1.05244e-32	-0.001089	0.002481	0.1801
rs76427838	GIPR	19	46157883	T	C	-0.005967	0.005337	0.5791	-0.04225	0.005215	2.71138e-16
rs7507912	GIPR	19	46157916	A	G	-0.03009	0.002541	1.1866e-32	-0.001862	0.002484	0.3435
rs113331129	GIPR	19	46158062	T	C	0.03462	0.004025	3.94289e-18	0.002611	0.003933	0.2951
rs71352280	GIPR	19	46159778	C	T	0.02832	0.002758	4.89521e-25	-0.005224	0.002695	0.0262869
rs35845603	GIPR	19	46160458	G	A	0.0239	0.002616	3.23769e-20	-0.01467	0.002557	4.81296e-09
rs143205788	GIPR	19	46161943	T	C	-0.02742	0.009766	0.00249483	0.01866	0.009543	0.0252703
rs56179409	GIPR	19	46162099	G	A	0.00864	0.002724	0.00075747	0.004951	0.002664	0.0315502
rs12976464	GIPR	19	46162399	A	G	-0.003913	0.005409	0.3284	-0.03883	0.005287	1.03319e-13
rs4994276	GIPR	19	46164172	T	C	0.01253	0.002968	1.21234e-05	-0.02018	0.002901	1.74759e-12
rs74174203	GIPR	19	46164766	G	A	0.01985	0.00252	1.67689e-15	-0.002799	0.002463	0.592
rs74174205	GIPR	19	46164869	T	A	0.01802	0.003361	4.1267e-08	-0.01112	0.003285	0.000355783
rs10402085	GIPR	19	46165596	A	G	-0.0315	0.002592	2.77245e-34	0.009391	0.002534	0.00010528
rs4399645	GIPR	19	46166073	T	C	0.02081	0.002535	1.11451e-16	0.005761	0.002479	0.0100649
rs35248551	GIPR	19	46166807	G	A	-0.03214	0.003342	3.38909e-22	0.008745	0.003267	0.00371681
rs146514650	GIPR	19	46168949	A	G	-0.03885	0.006859	7.3903e-09	-0.003333	0.006692	0.2087
rs191615333	GIPR	19	46171455	T	C	-0.03389	0.01185	0.00211877	0.04399	0.01155	6.98615e-05
rs2302382	GIPR	19	46172569	A	C	0.01447	0.003091	1.42508e-06	-0.009631	0.003022	0.000718878
rs35560038	GIPR	19	46175046	T	A	0.02065	0.003453	1.11359e-09	-0.01474	0.003374	6.24936e-06
rs34089191	GIPR	19	46176723	C	G	0.03284	0.004116	7.39892e-16	-0.0003197	0.004023	0.02841
rs2238689	GIPR	19	46178661	C	T	0.0216	0.002531	7.05788e-18	-0.01777	0.002473	3.34552e-13
rs35568293	GIPR	19	46179110	C	T	0.01772	0.003076	4.18759e-09	-0.009792	0.003007	0.00056417
rs34783010	GIPR	19	46180414	T	G	0.01503	0.00313	7.85769e-07	-0.01741	0.00306	6.36901e-09
rs147654403	GIPR	19	46182647	A	G	0.02014	0.008406	0.00828963	0.0196	0.008232	0.00863397
rs61373376	GIPR	19	46183586	T	C	0.01727	0.003427	2.33505e-07	-0.002231	0.003352	0.2962
rs73042335	GIPR	19	46185457	A	G	0.0277	0.005174	4.30889e-08	-0.003978	0.005056	0.3652
rs35089411	GIPR	19	46189861	T	C	0.01944	0.002885	8.01244e-12	-0.009077	0.002821	0.00064622
rs1964272	GIPR	19	46190268	G	A	0.01548	0.002477	2.0589e-10	-0.0004846	0.002422	0.07499
rs150350229	GIPR	19	46190286	C	T	-0.02339	0.008186	0.00213619	0.002456	0.008019	0.1195
rs117893389	GIPR	19	46192013	T	C	0.03712	0.007705	7.26291e-07	0.01472	0.007531	0.0253159
rs28396273	GIPR	19	46192403	A	T	-0.03013	0.002692	2.22067e-29	0.01325	0.002631	2.37546e-07
rs10413179	GIPR	19	46193557	G	T	0.001392	0.002782	0.2098	0.007367	0.00272	0.00337985
rs62111729	GIPR	19	46199284	A	G	-0.009375	0.006322	0.8598	0.02248	0.006184	0.000138889
rs74889068	GIPR	19	46199363	A	G	0.01957	0.00355	1.76709e-08	-0.001437	0.003471	0.1682
rs34399924	GIPR	19	46200103	A	G	0.01948	0.003145	2.93358e-10	-0.01092	0.003076	0.000192568
rs2287019	GIPR	19	46202172	T	C	0.01718	0.003227	5.08024e-08	-0.01745	0.003154	1.57708e-08
rs7256197	GIPR	19	46202822	A	G	0.003253	0.002666	0.6531	0.006605	0.002606	0.00562982
rs11673709	GIPR	19	46203916	C	A	0.02363	0.003555	1.49588e-11	0.00232	0.003475	0.2973
rs111713189	GIPR	19	46204587	A	G	0.03144	0.003947	8.22496e-16	0.002622	0.003857	0.3039
rs11083779	GIPR	19	46204878	C	T	0.003938	0.00621	0.279	-0.0592	0.006073	9.40087e-23
rs4803847	GIPR	19	46204938	C	T	-0.02331	0.009271	0.00596358	0.003399	0.009076	0.15
rs10410910	GIPR	19	46205777	G	T	-0.02501	0.002591	2.39522e-22	0.01133	0.002533	3.85727e-06
rs62111730	GIPR	19	46206098	A	G	0.007935	0.002578	0.00104209	0.002427	0.002521	0.4741
rs17850756	GIPR	19	46206262	A	G	0.01045	0.002641	3.79748e-05	0.003635	0.002582	0.798
rs732841	GIPR	19	46207810	C	A	0.005455	0.006176	0.4236	-0.05815	0.00604	3.06051e-22
rs35541137	GIPR	19	46210523	T	C	0.02441	0.003433	5.78539e-13	-0.01412	0.003356	1.29169e-05
rs9676955	GIPR	19	46212241	C	T	0.02006	0.002489	3.83156e-16	-0.005333	0.002434	0.0142243
rs34505186	GIPR	19	46214684	A	G	0.02178	0.00548	3.52707e-05	-0.0238	0.005358	4.45724e-06
rs11537711	GIPR	19	46216642	T	G	0.009353	0.003747	0.00627782	-0.009753	0.003663	0.0038773
rs74398580	GIPR	19	46216841	T	C	0.01575	0.008107	0.0260222	-0.04203	0.007925	5.68109e-08
rs3760842	GIPR	19	46217026	A	G	0.008478	0.002812	0.00128517	0.004363	0.002749	0.9488
rs62111733	GIPR	19	46222301	A	G	-0.01364	0.00882	0.9135	0.02166	0.00862	0.00598952
rs7257321	GIPR	19	46224557	T	G	0.008132	0.003246	0.00611846	0.007312	0.003173	0.0105989
rs34388571	GIPR	19	46225952	A	G	-0.01545	0.002498	3.10615e-10	-0.003243	0.002443	0.7345
rs17878252	GIPR	19	46234155	A	G	-0.01715	0.002753	2.33862e-10	0.01002	0.002691	9.8231e-05
rs4803851	GIPR	19	46237881	C	G	-0.01052	0.003352	0.000849293	0.0114	0.003277	0.00025184
rs73042383	GIPR	19	46241332	A	G	0.01145	0.01004	0.5944	-0.1185	0.00981	6.77619e-34
rs142120225	GIPR	19	46242304	C	T	-0.02552	0.009188	0.00273864	0.03702	0.008966	1.82226e-05
rs10418603	GIPR	19	46250225	T	G	0.001046	0.003442	0.1185	-0.02443	0.003363	1.87422e-13
rs116959973	GIPR	19	46252333	T	A	0.006567	0.002808	0.00967612	0.008443	0.002745	0.00104978
rs191268738	GIPR	19	46254301	G	C	0.004414	0.007889	0.2397	-0.04032	0.007721	8.84424e-08
rs725660	GIPR	19	46262286	A	C	0.01166	0.002573	2.92589e-06	-0.001859	0.002515	0.3374
rs150269921	GIPR	19	46262879	C	T	0.01841	0.01107	0.0481509	0.02756	0.01081	0.00539401
rs12982642	GIPR	19	46264963	T	C	0.01622	0.004689	0.000270932	-0.03196	0.004586	1.5956e-12
rs76618306	GIPR	19	46265222	T	C	-0.02192	0.009194	0.008559	-0.02261	0.009001	0.00600342
rs184451231	GIPR	19	46265601	G	C	0.00843	0.01102	0.3524	-0.06362	0.01076	1.68334e-09
rs17650574	GIPR	19	46266830	C	T	0.01927	0.006351	0.001206	-0.0002339	0.006219	0.01323
rs2014576	GIPR	19	46269076	A	G	-0.01488	0.002489	1.12736e-09	-0.0008411	0.002434	0.1369
rs2854300	GIPR	19	46274392	C	G	0.002881	0.006213	0.1919	-0.05632	0.006076	9.37243e-21
rs112693590	GIPR	19	46274553	A	G	-0.01832	0.005865	0.000893221	-0.007732	0.005738	0.7501
rs527221	GIPR	19	46275976	C	G	0.006014	0.003877	0.9178	-0.03334	0.003789	6.89248e-19
rs572634	GIPR	19	46282503	C	A	0.004317	0.003807	0.5903	-0.03061	0.003721	9.6556e-17
rs2070736	GIPR	19	46286714	C	A	-0.01822	0.002678	5.10237e-12	0.01156	0.002618	5.03687e-06

## Sheet: Instrumental SNPs for DR
SNP	gene	chr.exposure	pos.exposure	effect_allele.exposure	other_allele.exposure	beta.exposure_HbA1c	se.exposure_HbA1c	pval.exposure_HbA1c	beta.exposure_LDL	se.exposure_LDL	pval.exposure_LDL
rs35890417	GLP1R	6	38920449	C	A	0.006933	0.004709	0.851	-0.01324	0.004602	0.00200731
rs13192864	GLP1R	6	38937762	A	G	0.009609	0.003372	0.00218841	0.002509	0.003296	0.3502
rs374786741	GLP1R	6	38938526	A	C	-0.01614	0.005942	0.00330123	0.009468	0.005812	0.9858
rs9296272	GLP1R	6	38940282	T	C	0.009633	0.002569	8.85203e-05	0.00189	0.002511	0.3453
rs6942385	GLP1R	6	38940328	G	T	-0.008208	0.002481	0.000469248	-0.00102	0.002425	0.1713
rs9470956	GLP1R	6	38946459	C	T	0.007964	0.002812	0.00231182	0.003179	0.002749	0.6064
rs1332013	GLP1R	6	38947211	C	T	0.02147	0.009129	0.00934026	-0.002757	0.008908	0.1209
rs9380816	GLP1R	6	38956892	C	T	-0.01126	0.002488	3.00946e-06	0.001814	0.002433	0.3411
rs6933332	GLP1R	6	38960253	G	A	0.01202	0.002861	1.32677e-05	0.001484	0.002795	0.2251
rs1854961	GLP1R	6	38962445	A	C	0.01303	0.002515	1.104e-07	-0.0009635	0.002459	0.1579
rs182579900	GLP1R	6	38965862	A	C	-0.01297	0.01128	0.602	-0.02755	0.01103	0.00624951
rs6458089	GLP1R	6	38977669	A	G	0.007437	0.002559	0.00182916	0.0004817	0.002502	0.07197
rs11963172	GLP1R	6	39003553	A	G	0.008515	0.002867	0.00148898	0.00467	0.002803	0.0478495
rs6458091	GLP1R	6	39005692	T	C	0.01329	0.00464	0.00209016	-0.001621	0.004534	0.1422
rs6458092	GLP1R	6	39008822	G	A	0.01702	0.004288	3.60547e-05	-0.001512	0.004194	0.1436
rs9357297	GLP1R	6	39009846	C	T	-0.01333	0.002583	1.23036e-07	0.000476	0.002526	0.0703
rs7760279	GLP1R	6	39011514	A	C	0.01803	0.005294	0.000329922	-0.001623	0.005176	0.1227
rs73412501	GLP1R	6	39011539	T	A	0.04043	0.01297	0.000912908	-0.02398	0.01269	0.0294006
rs112064908	GLP1R	6	39011589	T	C	-0.001426	0.006114	0.08853	-0.01715	0.005964	0.00201639
rs12204558	GLP1R	6	39013564	T	C	0.02964	0.006815	6.83083e-06	-0.003399	0.006664	0.2147
rs10305414	GLP1R	6	39015412	G	T	0.008284	0.004737	0.040164	-0.01121	0.004631	0.00774653
rs9470964	GLP1R	6	39016096	G	A	0.03387	0.005771	2.19215e-09	-0.00772	0.005645	0.7658
rs880067	GLP1R	6	39016357	T	C	0.009708	0.002823	0.000292047	0.003715	0.002759	0.7493
rs10305420	GLP1R	6	39016636	T	C	-0.01657	0.002554	4.35314e-11	0.0008688	0.002498	0.1379
rs10305423	GLP1R	6	39017062	T	C	-0.04127	0.007064	2.57426e-09	0.009705	0.006901	0.7969
rs11760106	GLP1R	6	39019674	T	G	-0.008779	0.002589	0.000348337	-0.004163	0.002532	0.9995
rs2268657	GLP1R	6	39020542	C	T	-0.01248	0.002503	3.08184e-07	-0.002086	0.002448	0.4044
rs13202369	GLP1R	6	39022698	G	A	0.008078	0.002748	0.00164322	0.00281	0.002687	0.5293
rs10305429	GLP1R	6	39023141	A	G	0.03746	0.01076	0.000249388	-0.007552	0.01052	0.3252
rs9296275	GLP1R	6	39024619	T	C	0.02068	0.005888	0.000222183	0.002939	0.00576	0.2147
rs10305442	GLP1R	6	39024959	A	G	-0.009764	0.00249	4.4039e-05	-0.001757	0.002435	0.3275
rs10305445	GLP1R	6	39026537	T	C	0.02015	0.004366	1.96351e-06	-0.003036	0.004267	0.3216
rs9283907	GLP1R	6	39026703	A	G	-0.009797	0.003523	0.00271068	0.001166	0.003444	0.1338
rs59902637	GLP1R	6	39027106	T	C	0.01026	0.004702	0.0145529	-0.01147	0.004597	0.00629598
rs2268651	GLP1R	6	39029802	C	T	-0.02861	0.006307	2.86344e-06	0.007624	0.006175	0.6637
rs75151020	GLP1R	6	39031592	C	A	0.02103	0.004269	4.19195e-07	-0.003785	0.004173	0.4385
rs910167	GLP1R	6	39033131	A	G	-0.03435	0.006825	2.41473e-07	0.01254	0.006679	0.030223
rs10305456	GLP1R	6	39033902	T	C	-0.03251	0.006745	7.18271e-07	0.01258	0.006604	0.0283961
rs10305457	GLP1R	6	39034095	T	C	0.02547	0.004252	1.04842e-09	-0.007381	0.004156	0.0378676
rs80228310	GLP1R	6	39036745	T	C	0.0165	0.006974	0.00899241	0.01005	0.006821	0.8516
rs113120569	GLP1R	6	39037302	A	G	0.02026	0.003316	4.98872e-10	-0.009026	0.003242	0.00268396
rs12206797	GLP1R	6	39039049	A	G	0.01108	0.004388	0.00578379	0.002784	0.004294	0.2867
rs10305476	GLP1R	6	39041081	G	A	0.0386	0.01106	0.000241461	-0.009622	0.01081	0.428
rs6458093	GLP1R	6	39041825	A	G	-0.009802	0.002479	3.84255e-05	0.0006511	0.002424	0.1033
rs2268648	GLP1R	6	39043041	T	C	-0.007443	0.002562	0.00183537	0.00795	0.002506	0.000755959
rs2268646	GLP1R	6	39043516	T	C	0.01708	0.003471	4.31017e-07	-0.009177	0.003393	0.00341845
rs2268643	GLP1R	6	39044589	A	G	-0.005881	0.002531	0.0100738	0.007107	0.002475	0.00204255
rs761387	GLP1R	6	39046201	G	A	0.01054	0.004184	0.00588242	-0.007433	0.004088	0.0345131
rs2277110	GLP1R	6	39046544	A	G	-0.03255	0.00713	2.49488e-06	0.01256	0.006982	0.0360163
rs10305492	GLP1R	6	39046794	A	G	-0.07744	0.00993	3.13013e-15	0.0319	0.009698	0.000502117
rs9296286	GLP1R	6	39047753	T	C	0.02605	0.01052	0.00663879	-0.01988	0.01029	0.0266814
rs7451219	GLP1R	6	39048002	G	T	-0.0008511	0.00257	0.1305	0.006136	0.002513	0.00730908
rs10305500	GLP1R	6	39048708	T	C	-0.02559	0.01141	0.0124558	0.03059	0.01118	0.00310827
rs2300614	GLP1R	6	39048973	A	G	-0.007443	0.002587	0.00200688	-0.002291	0.002529	0.4376
rs75821134	GLP1R	6	39050055	G	A	0.01786	0.007512	0.00871453	-0.001351	0.007341	0.06856
rs2268640	GLP1R	6	39050384	G	A	-0.001347	0.002509	0.2282	0.007124	0.002453	0.00184097
rs2268638	GLP1R	6	39050713	T	C	0.03767	0.009884	6.91441e-05	-0.005749	0.009663	0.2581
rs2268637	GLP1R	6	39050918	C	A	0.03683	0.01021	0.000154731	-0.00475	0.00999	0.1976
rs2206942	GLP1R	6	39051439	T	C	0.00287	0.002516	0.5953	-0.008357	0.00246	0.000340453
rs150058270	GLP1R	6	39052787	G	A	0.03154	0.007015	3.46089e-06	-0.007495	0.006851	0.5624
rs10305512	GLP1R	6	39054113	A	G	-0.01324	0.006843	0.026506	0.01607	0.006693	0.00817481
rs10305518	GLP1R	6	39055012	G	T	0.03357	0.005385	2.27361e-10	-0.009779	0.005266	0.0316551
rs1820	GLP1R	6	39055421	A	T	0.01716	0.006932	0.00665293	-0.005228	0.006774	0.3563
rs4714211	GLP1R	6	39055690	G	A	-0.007877	0.002501	0.000817638	-0.001293	0.002446	0.2241
rs9296291	GLP1R	6	39056929	C	T	-0.01579	0.002975	5.55503e-08	-0.002876	0.002909	0.4912
rs9918349	GLP1R	6	39058396	A	G	0.05132	0.01036	3.64137e-07	-0.003561	0.01013	0.1396
rs4254984	GLP1R	6	39059679	C	T	-0.0105	0.00258	2.353e-05	-0.00175	0.002522	0.312
rs9462473	GLP1R	6	39065524	A	T	-0.009387	0.002866	0.000527755	-0.003363	0.002801	0.6384
rs12199395	GLP1R	6	39065526	T	G	0.03018	0.006088	3.57411e-07	-0.007807	0.005956	0.7215
rs9470967	GLP1R	6	39066903	G	A	-0.001186	0.002483	0.1987	0.006179	0.002427	0.00544917
rs57143316	GLP1R	6	39069291	C	T	0.03724	0.005807	7.13652e-11	-0.007209	0.005672	0.6909
rs58851974	GLP1R	6	39069567	G	A	0.03099	0.006841	2.94863e-06	-0.007142	0.00668	0.5452
rs9462476	GLP1R	6	39070998	G	A	-0.01534	0.002653	3.68796e-09	-0.0008872	0.002594	0.1353
rs228804	GLP1R	6	39071810	T	C	0.000682	0.002505	0.1049	0.005988	0.002449	0.00724101
rs10023	GLP1R	6	39072034	G	A	0.01046	0.003254	0.000653348	-0.0009202	0.003181	0.1122
rs183464	GLP1R	6	39073052	C	T	0.05053	0.01076	1.3259e-06	-0.007627	0.01051	0.3296
rs41273120	GLP1R	6	39073079	C	T	0.02969	0.01082	0.00303485	-0.009162	0.01058	0.4128
rs56298410	GLP1R	6	39074012	T	C	0.03607	0.006407	9.02199e-09	-0.005944	0.006256	0.4659
rs73416462	GLP1R	6	39074935	C	G	0.02563	0.00626	2.11769e-05	-0.003139	0.006121	0.216
rs172935	GLP1R	6	39075634	G	A	0.02594	0.005948	6.46963e-06	-0.01061	0.005819	0.0341262
rs7757449	GLP1R	6	39075885	T	C	-0.005997	0.002496	0.00813851	-0.003906	0.002441	0.9603
rs179272	GLP1R	6	39076359	T	C	0.002771	0.002518	0.5667	-0.0064	0.002461	0.00465347
rs179271	GLP1R	6	39079103	G	A	0.0002729	0.002499	0.03952	0.005878	0.002443	0.00806285
rs112901579	GLP1R	6	39082942	T	C	0.03244	0.007096	2.42019e-06	-0.008028	0.006929	0.6079
rs228813	GLP1R	6	39085700	C	T	0.01056	0.003056	0.000274639	-0.005984	0.002986	0.022534
rs75875468	GLP1R	6	39085783	A	G	-0.01575	0.006358	0.00662099	-0.006738	0.006209	0.5562
rs228811	GLP1R	6	39088692	T	C	0.02417	0.005913	2.17926e-05	-0.003891	0.005778	0.3004
rs148980407	GLP1R	6	39090008	A	T	-0.01712	0.006535	0.00439984	0.0007807	0.006395	0.04439
rs170643	GLP1R	6	39090249	A	G	-0.001707	0.002525	0.3018	0.006199	0.002469	0.00602404
rs170642	GLP1R	6	39091446	C	T	0.007457	0.002797	0.00383718	-0.0001908	0.002733	0.02487
rs146611524	GLP1R	6	39093306	T	C	0.02874	0.009963	0.0019591	-0.007719	0.009737	0.3687
rs2162840	GLP1R	6	39093551	T	G	-0.003774	0.00533	0.3197	-0.01361	0.005209	0.00449038
rs9470970	GLP1R	6	39094032	A	G	0.01974	0.005086	5.1962e-05	0.007907	0.00497	0.9523
rs77293650	GLP1R	6	39095245	T	C	0.03293	0.01111	0.00151836	-0.01312	0.01087	0.6437
rs144574921	GLP1R	6	39099050	G	A	0.03001	0.01128	0.00390169	-0.0162	0.01103	0.8478
rs9462477	GLP1R	6	39100452	C	T	0.00724	0.002476	0.00172743	-0.0003448	0.002421	0.05221
rs412724	GLP1R	6	39100651	T	C	-8.428e-05	0.004134	0.007121	-0.01097	0.004042	0.00332378
rs200781234	GLP1R	6	39101122	G	A	0.01844	0.004012	2.15121e-06	0.006271	0.003922	0.9591
rs11758181	GLP1R	6	39101258	T	C	-0.02803	0.007735	0.00014516	0.006098	0.007563	0.3767
rs115713676	GLP1R	6	39101536	T	C	0.009726	0.005485	0.0380978	0.01373	0.005364	0.00523878
rs115027149	GLP1R	6	39101802	T	C	0.02523	0.005515	2.38342e-06	-0.004668	0.00539	0.4128
rs179269	GLP1R	6	39102619	A	G	-0.008555	0.002599	0.000498006	0.002559	0.002541	0.5032
rs76018013	GLP1R	6	39104226	G	C	-0.0158	0.005473	0.00194529	-0.005737	0.005345	0.5481
rs62398595	GLP1R	6	39106161	G	C	-0.0372	0.009675	6.02857e-05	0.01959	0.009452	0.0191058
rs228820	GLP1R	6	39110935	G	A	0.009517	0.003435	0.00279768	-0.008692	0.003356	0.00479896
rs7758694	GLP1R	6	39111397	A	G	-0.03095	0.00917	0.000368896	0.0002816	0.008968	0.01102
rs228822	GLP1R	6	39111718	T	G	0.008821	0.002951	0.00139875	0.001385	0.002884	0.2
rs228823	GLP1R	6	39111824	A	G	-4.388e-05	0.004074	0.003748	-0.01119	0.003983	0.00248139
rs228824	GLP1R	6	39111969	C	T	0.009626	0.002647	0.000138146	0.0006945	0.002587	0.1033
rs116389770	GLP1R	6	39112794	A	G	-0.02182	0.006779	0.000643722	-0.00338	0.006629	0.2146
rs72861336	GLP1R	6	39114680	C	T	0.009749	0.003488	0.00259489	0.004148	0.003412	0.6495
rs1366325	GLP1R	6	39114688	G	A	-0.005041	0.004289	0.6201	-0.01024	0.004193	0.00729973
rs73731704	GLP1R	6	39120187	A	G	0.02425	0.005297	2.34651e-06	-0.00306	0.005179	0.256
rs2395714	GLP1R	6	39120843	G	A	0.008866	0.002573	0.000284704	-0.001851	0.002516	0.3355
rs56384501	GLP1R	6	39121143	A	G	0.01125	0.002593	7.16953e-06	0.0008024	0.002536	0.1239
rs149857108	GLP1R	6	39122048	A	G	-0.02709	0.009128	0.00149974	-0.001241	0.008928	0.05088
rs10947784	GLP1R	6	39123528	A	G	0.00686	0.002822	0.00753068	0.002936	0.002761	0.5412
rs62688960	GLP1R	6	39123547	C	T	-0.02927	0.007299	3.03416e-05	0.0079	0.007137	0.5713
rs2115199	GLP1R	6	39128976	A	C	-0.02761	0.007551	0.000127856	0.006075	0.007386	0.3864
rs13212953	GLP1R	6	39130740	A	G	-0.01256	0.005304	0.00894168	0.00516	0.005183	0.4956
rs73731706	GLP1R	6	39132598	A	C	0.02909	0.01177	0.00672667	-0.02067	0.0115	0.0361368
rs56336142	GLP1R	6	39134099	C	T	-0.01257	0.003045	1.82903e-05	0.005441	0.002977	0.0337989
rs146002628	GLP1R	6	39134381	A	G	0.01913	0.00737	0.0047205	-0.002325	0.007209	0.1266
rs12661995	GLP1R	6	39135211	T	C	0.007835	0.002815	0.00269042	0.001165	0.002754	0.1724
rs72850541	GLP1R	6	39138114	A	G	0.01981	0.005814	0.000328054	0.0006697	0.005685	0.04276
rs755853	GLP1R	6	39140384	A	G	-0.006729	0.002503	0.00359005	0.001365	0.002447	0.2388
rs72850547	GLP1R	6	39141050	T	C	0.0219	0.009244	0.00891561	0.004538	0.009038	0.2107
rs6921231	GLP1R	6	39141213	G	A	-0.01487	0.005277	0.00241703	0.007683	0.005159	0.8651
rs1864061	GLP1R	6	39141389	T	G	-0.0004773	0.004108	0.04215	-0.01013	0.004016	0.00582768
rs147135155	GLP1R	6	39142758	T	C	0.008561	0.002685	0.000715178	-0.0006377	0.002627	0.0925
rs183329348	GLP1R	6	39143342	T	G	0.0283	0.01065	0.00393873	-0.01339	0.01044	0.6998
rs1155348	GLP1R	6	39146183	A	G	-0.005327	0.004225	0.6832	-0.01031	0.004131	0.00628431
rs1155347	GLP1R	6	39146230	C	T	-0.01253	0.003026	1.73063e-05	0.007185	0.00296	0.00760448
rs111265626	GLP1R	6	39148418	G	A	0.02072	0.006588	0.000830115	-4.27e-06	0.006445	0.0002297
rs745431	GLP1R	6	39149811	T	A	-0.01296	0.005157	0.00598396	0.006166	0.005041	0.6552
rs188130466	GLP1R	6	39150415	A	G	0.02138	0.007859	0.00325968	-0.00226	0.007686	0.1142
rs10456468	GLP1R	6	39151425	T	G	-0.01074	0.003005	0.000175755	0.007205	0.002938	0.00709636
rs145915312	GLP1R	6	39153141	A	G	-0.0335	0.009428	0.000190254	0.005675	0.009231	0.2686
rs113757413	GLP1R	6	39153731	C	G	0.01815	0.006636	0.00311824	0.005382	0.00649	0.3905
rs10947786	GLP1R	6	39156410	A	G	-0.009801	0.003024	0.000595407	0.008124	0.002957	0.00300368
rs6509222	GIPR	19	46073001	T	C	-0.004625	0.002502	0.0322635	0.009853	0.002445	2.79054e-05
rs58479737	GIPR	19	46074535	C	G	0.0006704	0.003108	0.08134	-0.009875	0.003038	0.000576024
rs7248126	GIPR	19	46074634	G	A	-0.006281	0.002544	0.00677557	0.007982	0.002487	0.000664855
rs11672603	GIPR	19	46075789	G	T	-0.007458	0.003077	0.00767975	0.00946	0.003009	0.000833557
rs6509225	GIPR	19	46083286	A	G	-0.008181	0.002558	0.000691438	0.0008182	0.002501	0.1287
rs11083773	GIPR	19	46083411	C	T	0.004606	0.002564	0.0362145	-0.007761	0.002507	0.000981639
rs112940754	GIPR	19	46085374	A	C	0.01511	0.008566	0.0388702	0.0204	0.008373	0.00741708
rs73048457	GIPR	19	46089055	C	T	0.0008952	0.006636	0.0493	-0.02735	0.006492	1.26069e-05
rs141374382	GIPR	19	46089884	T	C	0.005659	0.007014	0.377	-0.03305	0.006853	7.0812e-07
rs145627316	GIPR	19	46096172	A	G	0.02439	0.007751	0.000825648	-0.09146	0.007563	5.74452e-34
rs62111686	GIPR	19	46097211	T	C	-0.01275	0.002764	1.98564e-06	0.0002743	0.002702	0.03663
rs28582868	GIPR	19	46098013	A	G	-0.01394	0.003423	2.32605e-05	0.006357	0.003348	0.028799
rs62111691	GIPR	19	46098114	G	A	-0.01299	0.002679	6.20977e-07	0.001233	0.002619	0.1953
rs62111692	GIPR	19	46099160	T	G	0.02057	0.006491	0.000764813	-0.002481	0.006354	0.1572
rs12609190	GIPR	19	46100393	A	C	0.01113	0.003435	0.000597282	0.004078	0.00336	0.6482
rs10415062	GIPR	19	46100752	T	C	-0.01269	0.002651	8.47e-07	0.002932	0.002591	0.5889
rs59063421	GIPR	19	46101492	T	C	-0.01382	0.002768	2.9759e-07	-0.001523	0.002706	0.2413
rs79664224	GIPR	19	46101600	T	C	-0.004855	0.0059	0.3866	0.02168	0.005771	8.60793e-05
rs56397211	GIPR	19	46102697	T	C	-0.02454	0.006884	0.000182075	0.004231	0.006724	0.2764
rs139338974	GIPR	19	46102801	T	G	-0.01509	0.009212	0.9942	0.02689	0.009024	0.00144203
rs112701844	GIPR	19	46102991	T	C	0.02382	0.009765	0.00735738	0.01993	0.009553	0.0184777
rs12608665	GIPR	19	46104684	T	C	0.01284	0.003184	2.75741e-05	-0.01301	0.00311	1.43667e-05
rs10411518	GIPR	19	46105198	A	G	-0.01703	0.002536	9.384e-12	0.001356	0.002479	0.2332
rs7251997	GIPR	19	46105596	T	C	-0.006269	0.005421	0.6064	0.0243	0.005304	2.30884e-06
rs148181826	GIPR	19	46106505	A	T	-0.008566	0.01264	0.3029	0.03681	0.01234	0.00142727
rs117568881	GIPR	19	46107067	A	G	0.02171	0.006691	0.000587961	-0.01723	0.006552	0.00427262
rs35070164	GIPR	19	46108455	G	A	0.01481	0.002585	5.04506e-09	-0.005113	0.002527	0.0215186
rs73570947	GIPR	19	46108748	G	A	6.961e-05	0.007571	0.003197	0.01933	0.007404	0.00451718
rs62111694	GIPR	19	46109192	T	A	-0.005382	0.006915	0.3601	0.01597	0.006759	0.00906933
rs73050333	GIPR	19	46113148	C	T	0.0187	0.00746	0.00609316	0.0106	0.007299	0.8345
rs12052178	GIPR	19	46114829	T	C	0.01621	0.002556	1.13444e-10	-0.006551	0.0025	0.00439133
rs34995718	GIPR	19	46115114	T	C	0.02294	0.003633	1.35658e-10	-0.003805	0.003552	0.5465
rs2334253	GIPR	19	46116477	G	A	0.015	0.002524	1.39971e-09	-0.004184	0.002468	0.0450093
rs12981080	GIPR	19	46117532	T	C	0.01122	0.005964	0.0299664	-0.05927	0.005823	1.23543e-24
rs12985660	GIPR	19	46121020	C	T	0.01693	0.002486	4.8753e-12	-0.005212	0.002431	0.0160175
rs3786824	GIPR	19	46121982	A	G	0.01463	0.002646	1.60938e-08	-0.009811	0.002588	7.50336e-05
rs36062041	GIPR	19	46124531	A	G	0.02108	0.007528	0.00255345	0.008584	0.007364	0.613
rs146103183	GIPR	19	46124564	A	G	-0.02321	0.009038	0.00511368	-0.01045	0.008849	0.624
rs141759814	GIPR	19	46125250	T	C	0.01159	0.003762	0.0010322	0.002602	0.003682	0.319
rs8113155	GIPR	19	46128655	T	C	0.01839	0.003747	4.60222e-07	-0.02024	0.003663	1.6425e-08
rs149926470	GIPR	19	46131085	A	C	-0.008517	0.008876	0.472	0.02292	0.008673	0.00411259
rs12979428	GIPR	19	46131180	A	G	0.01011	0.002555	3.79569e-05	-0.007163	0.002498	0.00206868
rs12386125	GIPR	19	46135755	T	A	0.006893	0.002554	0.00347842	0.003549	0.002497	0.8091
rs4803836	GIPR	19	46137818	A	T	0.01772	0.002882	3.91076e-10	-0.01119	0.002818	3.58006e-05
rs11878435	GIPR	19	46138882	A	C	0.0127	0.003827	0.000452469	0.00126	0.003744	0.1328
rs10775545	GIPR	19	46139000	A	G	0.01476	0.002475	1.23343e-09	-0.006129	0.00242	0.00566028
rs7252448	GIPR	19	46142053	T	C	0.006607	0.002752	0.00817965	0.004563	0.002691	0.0449759
rs4803838	GIPR	19	46143067	T	C	-0.0199	0.009015	0.0136419	0.03573	0.008798	2.44158e-05
rs147260403	GIPR	19	46143670	T	G	0.007674	0.002568	0.00140259	-0.00752	0.00251	0.00136766
rs34545205	GIPR	19	46143948	T	G	0.01519	0.002504	6.54477e-10	-0.004586	0.002448	0.0305089
rs377297589	GIPR	19	46144113	T	C	-0.0007669	0.01247	0.02183	-0.07546	0.01219	3.00211e-10
rs2286755	GIPR	19	46144595	G	C	0.01295	0.003426	7.84399e-05	0.009217	0.003349	0.00296014
rs28602630	GIPR	19	46144814	A	G	0.01215	0.004686	0.00475949	-0.003195	0.004586	0.3134
rs2286756	GIPR	19	46145025	G	T	0.009799	0.002481	3.91382e-05	-0.005855	0.002424	0.00785834
rs35384424	GIPR	19	46145661	T	C	0.001364	0.006197	0.08311	-0.05963	0.006054	3.43792e-23
rs10426693	GIPR	19	46147527	C	T	-0.03099	0.002509	2.38955e-35	0.002008	0.002453	0.3842
rs11670462	GIPR	19	46148386	T	C	0.02511	0.002752	3.61096e-20	-0.005312	0.002689	0.0241082
rs34458342	GIPR	19	46151303	G	C	0.02728	0.003552	7.94325e-15	-0.0008818	0.003472	0.09718
rs139642378	GIPR	19	46152257	C	T	0.01698	0.003434	3.81363e-07	-0.01152	0.003357	0.000299977
rs4802264	GIPR	19	46153126	T	C	0.02309	0.002534	4.04103e-20	0.004052	0.002478	0.9914
rs4803840	GIPR	19	46153130	T	C	-0.01908	0.004953	5.85281e-05	0.01483	0.00484	0.00109181
rs12982191	GIPR	19	46154116	A	G	0.02017	0.002571	2.16138e-15	0.005527	0.002513	0.013926
rs12977058	GIPR	19	46155460	G	A	0.01256	0.002798	3.57925e-06	0.002644	0.002736	0.4765
rs12976641	GIPR	19	46155511	A	G	0.01251	0.002798	3.89181e-06	0.002658	0.002736	0.4799
rs12979214	GIPR	19	46157719	G	A	0.01053	0.003169	0.00044557	-0.01153	0.003098	9.89211e-05
rs11666698	GIPR	19	46157748	G	A	0.03523	0.004163	1.30688e-17	0.001704	0.004068	0.1705
rs7507893	GIPR	19	46157860	A	G	-0.03008	0.002538	1.05244e-32	-0.001089	0.002481	0.1801
rs76427838	GIPR	19	46157883	T	C	-0.005967	0.005337	0.5791	-0.04225	0.005215	2.71138e-16
rs7507912	GIPR	19	46157916	A	G	-0.03009	0.002541	1.1866e-32	-0.001862	0.002484	0.3435
rs113331129	GIPR	19	46158062	T	C	0.03462	0.004025	3.94289e-18	0.002611	0.003933	0.2951
rs117298864	GIPR	19	46159060	A	G	0.02041	0.006005	0.000338369	-0.002299	0.005877	0.1576
rs7258890	GIPR	19	46159609	C	T	0.02832	0.002758	4.89521e-25	-0.005179	0.002695	0.0273213
rs35845603	GIPR	19	46160458	G	A	0.0239	0.002616	3.23769e-20	-0.01467	0.002557	4.81296e-09
rs143205788	GIPR	19	46161943	T	C	-0.02742	0.009766	0.00249483	0.01866	0.009543	0.0252703
rs56179409	GIPR	19	46162099	G	A	0.00864	0.002724	0.00075747	0.004951	0.002664	0.0315502
rs12976464	GIPR	19	46162399	A	G	-0.003913	0.005409	0.3284	-0.03883	0.005287	1.03319e-13
rs4994276	GIPR	19	46164172	T	C	0.01253	0.002968	1.21234e-05	-0.02018	0.002901	1.74759e-12
rs74174203	GIPR	19	46164766	G	A	0.01985	0.00252	1.67689e-15	-0.002799	0.002463	0.592
rs74174205	GIPR	19	46164869	T	A	0.01802	0.003361	4.1267e-08	-0.01112	0.003285	0.000355783
rs10402085	GIPR	19	46165596	A	G	-0.0315	0.002592	2.77245e-34	0.009391	0.002534	0.00010528
rs4399645	GIPR	19	46166073	T	C	0.02081	0.002535	1.11451e-16	0.005761	0.002479	0.0100649
rs8103658	GIPR	19	46166360	A	T	0.006905	0.002612	0.00410186	-0.004443	0.002554	0.0409625
rs35248551	GIPR	19	46166807	G	A	-0.03214	0.003342	3.38909e-22	0.008745	0.003267	0.00371681
rs146514650	GIPR	19	46168949	A	G	-0.03885	0.006859	7.3903e-09	-0.003333	0.006692	0.2087
rs191615333	GIPR	19	46171455	T	C	-0.03389	0.01185	0.00211877	0.04399	0.01155	6.98615e-05
rs2302382	GIPR	19	46172569	A	C	0.01447	0.003091	1.42508e-06	-0.009631	0.003022	0.000718878
rs538473976	GIPR	19	46173575	T	C	0.008481	0.01094	0.3583	-0.07073	0.01067	1.69138e-11
rs35560038	GIPR	19	46175046	T	A	0.02065	0.003453	1.11359e-09	-0.01474	0.003374	6.24936e-06
rs34089191	GIPR	19	46176723	C	G	0.03284	0.004116	7.39892e-16	-0.0003197	0.004023	0.02841
rs2238689	GIPR	19	46178661	C	T	0.0216	0.002531	7.05788e-18	-0.01777	0.002473	3.34552e-13
rs35568293	GIPR	19	46179110	C	T	0.01772	0.003076	4.18759e-09	-0.009792	0.003007	0.00056417
rs34783010	GIPR	19	46180414	T	G	0.01503	0.00313	7.85769e-07	-0.01741	0.00306	6.36901e-09
rs147654403	GIPR	19	46182647	A	G	0.02014	0.008406	0.00828963	0.0196	0.008232	0.00863397
rs61373376	GIPR	19	46183586	T	C	0.01727	0.003427	2.33505e-07	-0.002231	0.003352	0.2962
rs73042335	GIPR	19	46185457	A	G	0.0277	0.005174	4.30889e-08	-0.003978	0.005056	0.3652
rs35089411	GIPR	19	46189861	T	C	0.01944	0.002885	8.01244e-12	-0.009077	0.002821	0.00064622
rs1964272	GIPR	19	46190268	G	A	0.01548	0.002477	2.0589e-10	-0.0004846	0.002422	0.07499
rs150350229	GIPR	19	46190286	C	T	-0.02339	0.008186	0.00213619	0.002456	0.008019	0.1195
rs117893389	GIPR	19	46192013	T	C	0.03712	0.007705	7.26291e-07	0.01472	0.007531	0.0253159
rs28396273	GIPR	19	46192403	A	T	-0.03013	0.002692	2.22067e-29	0.01325	0.002631	2.37546e-07
rs10413179	GIPR	19	46193557	G	T	0.001392	0.002782	0.2098	0.007367	0.00272	0.00337985
rs62111729	GIPR	19	46199284	A	G	-0.009375	0.006322	0.8598	0.02248	0.006184	0.000138889
rs74889068	GIPR	19	46199363	A	G	0.01957	0.00355	1.76709e-08	-0.001437	0.003471	0.1682
rs34399924	GIPR	19	46200103	A	G	0.01948	0.003145	2.93358e-10	-0.01092	0.003076	0.000192568
rs2287019	GIPR	19	46202172	T	C	0.01718	0.003227	5.08024e-08	-0.01745	0.003154	1.57708e-08
rs7256197	GIPR	19	46202822	A	G	0.003253	0.002666	0.6531	0.006605	0.002606	0.00562982
rs11673709	GIPR	19	46203916	C	A	0.02363	0.003555	1.49588e-11	0.00232	0.003475	0.2973
rs532275857	GIPR	19	46204374	G	A	-0.02196	0.003029	2.08513e-13	0.002128	0.002961	0.3258
rs36030682	GIPR	19	46204384	G	A	0.002301	0.006238	0.1474	-0.05639	0.006101	1.20124e-20
rs111713189	GIPR	19	46204587	A	G	0.03144	0.003947	8.22496e-16	0.002622	0.003857	0.3039
rs4803847	GIPR	19	46204938	C	T	-0.02331	0.009271	0.00596358	0.003399	0.009076	0.15
rs10410910	GIPR	19	46205777	G	T	-0.02501	0.002591	2.39522e-22	0.01133	0.002533	3.85727e-06
rs62111730	GIPR	19	46206098	A	G	0.007935	0.002578	0.00104209	0.002427	0.002521	0.4741
rs17850756	GIPR	19	46206262	A	G	0.01045	0.002641	3.79748e-05	0.003635	0.002582	0.798
rs78784145	GIPR	19	46207586	A	G	-0.01535	0.005797	0.00404942	-0.004071	0.005674	0.325
rs111276283	GIPR	19	46207807	A	C	-0.04708	0.01103	9.84581e-06	0.01205	0.01079	0.5786
rs732841	GIPR	19	46207810	C	A	0.005455	0.006176	0.4236	-0.05815	0.00604	3.06051e-22
rs35541137	GIPR	19	46210523	T	C	0.02441	0.003433	5.78539e-13	-0.01412	0.003356	1.29169e-05
rs9676955	GIPR	19	46212241	C	T	0.02006	0.002489	3.83156e-16	-0.005333	0.002434	0.0142243
rs3837965	GIPR	19	46214291	T	G	0.01197	0.003016	3.61128e-05	-0.001676	0.00295	0.2443
rs34505186	GIPR	19	46214684	A	G	0.02178	0.00548	3.52707e-05	-0.0238	0.005358	4.45724e-06
rs11537711	GIPR	19	46216642	T	G	0.009353	0.003747	0.00627782	-0.009753	0.003663	0.0038773
rs74398580	GIPR	19	46216841	T	C	0.01575	0.008107	0.0260222	-0.04203	0.007925	5.68109e-08
rs3760842	GIPR	19	46217026	A	G	0.008478	0.002812	0.00128517	0.004363	0.002749	0.9488
rs62111733	GIPR	19	46222301	A	G	-0.01364	0.00882	0.9135	0.02166	0.00862	0.00598952
rs7257321	GIPR	19	46224557	T	G	0.008132	0.003246	0.00611846	0.007312	0.003173	0.0105989
rs34388571	GIPR	19	46225952	A	G	-0.01545	0.002498	3.10615e-10	-0.003243	0.002443	0.7345
rs17878252	GIPR	19	46234155	A	G	-0.01715	0.002753	2.33862e-10	0.01002	0.002691	9.8231e-05
rs4802271	GIPR	19	46235868	C	T	-0.01537	0.002548	8.08802e-10	-0.001616	0.002491	0.2869
rs4803851	GIPR	19	46237881	C	G	-0.01052	0.003352	0.000849293	0.0114	0.003277	0.00025184
rs73042383	GIPR	19	46241332	A	G	0.01145	0.01004	0.5944	-0.1185	0.00981	6.77619e-34
rs142120225	GIPR	19	46242304	C	T	-0.02552	0.009188	0.00273864	0.03702	0.008966	1.82226e-05
rs10418603	GIPR	19	46250225	T	G	0.001046	0.003442	0.1185	-0.02443	0.003363	1.87422e-13
rs191268738	GIPR	19	46254301	G	C	0.004414	0.007889	0.2397	-0.04032	0.007721	8.84424e-08
rs150269921	GIPR	19	46262879	C	T	0.01841	0.01107	0.0481509	0.02756	0.01081	0.00539401
rs12982642	GIPR	19	46264963	T	C	0.01622	0.004689	0.000270932	-0.03196	0.004586	1.5956e-12
rs76618306	GIPR	19	46265222	T	C	-0.02192	0.009194	0.008559	-0.02261	0.009001	0.00600342
rs184451231	GIPR	19	46265601	G	C	0.00843	0.01102	0.3524	-0.06362	0.01076	1.68334e-09
rs17650574	GIPR	19	46266830	C	T	0.01927	0.006351	0.001206	-0.0002339	0.006219	0.01323
rs2014576	GIPR	19	46269076	A	G	-0.01488	0.002489	1.12736e-09	-0.0008411	0.002434	0.1369
rs4803853	GIPR	19	46271237	G	A	-0.01995	0.008328	0.00829811	0.03399	0.008135	1.46885e-05
rs2854300	GIPR	19	46274392	C	G	0.002881	0.006213	0.1919	-0.05632	0.006076	9.37243e-21
rs112693590	GIPR	19	46274553	A	G	-0.01832	0.005865	0.000893221	-0.007732	0.005738	0.7501
rs527221	GIPR	19	46275976	C	G	0.006014	0.003877	0.9178	-0.03334	0.003789	6.89248e-19
rs77733323	GIPR	19	46279608	G	A	-0.01447	0.002815	1.37136e-07	0.006166	0.002752	0.0125275
rs36141801	GIPR	19	46279628	T	C	-0.01513	0.002707	1.1405e-08	0.006557	0.002647	0.00662192
rs572634	GIPR	19	46282503	C	A	0.004317	0.003807	0.5903	-0.03061	0.003721	9.6556e-17
rs2070736	GIPR	19	46286714	C	A	-0.01822	0.002678	5.10237e-12	0.01156	0.002618	5.03687e-06

## Sheet: Instumental SNPs for CAD
SNP	gene	chr.exposure	pos.exposure	effect_allele.exposure	other_allele.exposure	beta.exposure_BMI	se.exposure_BMI	pval.exposure_BMI	beta.exposure_HDL	se.exposure_HDL	pval.exposure_HDL
rs17336804	GLP1R	6	38951164	A	G	-0.01974	0.01248	0.9443	0.03432	0.01261	0.00324785
rs13203863	GLP1R	6	38952721	A	G	0.01942	0.007849	0.00667674	0.004641	0.007941	0.2526
rs10305423	GLP1R	6	39017062	T	C	-0.008458	0.007246	0.6143	0.01845	0.007344	0.00599812
rs13219169	GLP1R	6	39018953	A	G	0.01709	0.007276	0.00941655	-0.008557	0.007361	0.6108
rs4714209	GLP1R	6	39023359	T	C	-0.00842	0.002829	0.00145867	-0.002424	0.002862	0.4013
rs3799707	GLP1R	6	39023510	T	G	-0.007883	0.002767	0.0021933	-0.001994	0.002799	0.3222
rs9296275	GLP1R	6	39024619	T	C	-0.01929	0.006048	0.000712635	0.009332	0.00613	0.8932
rs10305439	GLP1R	6	39024716	A	C	0.01149	0.002566	3.77105e-06	0.002314	0.002598	0.4283
rs2143734	GLP1R	6	39024756	G	A	-0.007053	0.002709	0.00461327	-0.005718	0.002743	0.0185538
rs10305442	GLP1R	6	39024959	A	G	-0.01326	0.002559	1.09929e-07	-0.003037	0.002591	0.6177
rs10305443	GLP1R	6	39025043	G	A	-0.01772	0.007384	0.00820239	-0.002355	0.007485	0.1232
rs9283905	GLP1R	6	39026464	A	G	-0.007876	0.002752	0.00210543	-0.004954	0.002786	0.0376874
rs9283907	GLP1R	6	39026703	A	G	-0.0116	0.003621	0.000678758	0.004306	0.003664	0.6199
rs742764	GLP1R	6	39029834	T	C	0.01108	0.002568	7.9931e-06	0.001944	0.0026	0.3423
rs2268650	GLP1R	6	39030401	A	G	0.01206	0.002585	1.54026e-06	0.001936	0.002617	0.3376
rs877446	GLP1R	6	39031039	A	G	-0.01339	0.00257	9.43609e-08	-0.0005319	0.002602	0.07675
rs910168	GLP1R	6	39033078	A	G	0.004883	0.006989	0.3145	-0.01687	0.00708	0.0085915
rs7766663	GLP1R	6	39035782	T	G	0.009371	0.002548	0.000117633	0.002653	0.002579	0.5174
rs80228310	GLP1R	6	39036745	T	C	-0.0217	0.007164	0.00122669	0.02099	0.007267	0.00193604
rs2235868	GLP1R	6	39040654	A	C	-0.01111	0.002549	6.54569e-06	-0.002254	0.00258	0.4175
rs2235867	GLP1R	6	39040984	A	G	-0.01229	0.003949	0.000928555	0.007983	0.003992	0.0227637
rs1042044	GLP1R	6	39041502	A	C	-0.01269	0.002569	3.91284e-07	-0.0001548	0.0026	0.02113
rs1474766	GLP1R	6	39042206	C	G	0.01031	0.002652	5.06135e-05	0.0005579	0.002684	0.07814
rs932443	GLP1R	6	39042334	C	T	-0.007959	0.002714	0.00168084	-0.003642	0.002748	0.7329
rs2268648	GLP1R	6	39043041	T	C	0.009321	0.002634	0.000201033	-0.002588	0.002666	0.4794
rs116364770	GLP1R	6	39043492	A	G	0.04491	0.01252	0.000167213	-0.0381	0.01271	0.0013604
rs2268643	GLP1R	6	39044589	A	G	0.009804	0.002601	8.18466e-05	-0.0009776	0.002633	0.1485
rs1076733	GLP1R	6	39045908	A	G	0.01018	0.002555	3.38333e-05	-5.073e-05	0.002586	0.006853
rs9296287	GLP1R	6	39047845	A	C	-0.01109	0.002562	7.50132e-06	-0.001588	0.002592	0.2675
rs1126476	GLP1R	6	39048491	A	C	-0.009819	0.002558	6.18826e-05	-0.003356	0.002589	0.7101
rs10305500	GLP1R	6	39048708	T	C	0.04006	0.01172	0.000315313	-0.02493	0.01189	0.0180092
rs7769547	GLP1R	6	39048757	A	G	-0.01018	0.002605	4.65568e-05	-0.003673	0.002636	0.7865
rs2300614	GLP1R	6	39048973	A	G	-0.01067	0.002659	3.00031e-05	-0.002463	0.00269	0.4438
rs2300613	GLP1R	6	39049205	A	G	-0.008729	0.002797	0.000901668	-0.005645	0.002831	0.0230763
rs2894420	GLP1R	6	39053096	A	G	-0.0006596	0.00262	0.09624	0.006309	0.002651	0.00865969
rs58851974	GLP1R	6	39069567	G	A	0.01644	0.007027	0.00965356	0.0006779	0.00711	0.03431
rs179272	GLP1R	6	39076359	T	C	0.001987	0.002588	0.354	-0.008105	0.002618	0.000981166
rs179271	GLP1R	6	39079103	G	A	-0.003699	0.002569	0.8243	0.006969	0.002599	0.00366557
rs9470968	GLP1R	6	39087713	A	C	-0.0004204	0.002657	0.05833	-0.006757	0.00269	0.00600423
rs170643	GLP1R	6	39090249	A	G	-0.00484	0.002596	0.0311323	0.008671	0.002626	0.000480024
rs184504	GLP1R	6	39090417	A	C	0.0009525	0.002656	0.1427	-0.007929	0.002688	0.00159002
rs183465	GLP1R	6	39090524	T	C	0.003166	0.002584	0.6567	-0.009859	0.002615	8.15675e-05
rs12202368	GLP1R	6	39093244	C	T	0.001675	0.002731	0.2679	-0.007499	0.002765	0.00334276
rs116018552	GLP1R	6	39096052	C	G	0.02814	0.008311	0.00035476	-0.003751	0.008402	0.1836
rs11758181	GLP1R	6	39101258	T	C	-0.021	0.007955	0.00414715	0.01535	0.008042	0.0281485
rs147544694	GLP1R	6	39102563	T	C	0.02196	0.007616	0.00196702	-0.007022	0.007711	0.4407
rs179269	GLP1R	6	39102619	A	G	-0.007553	0.002671	0.0023436	0.01207	0.002703	3.9958e-06
rs1864059	GLP1R	6	39105177	G	T	0.004308	0.002589	0.0480599	-0.01082	0.002621	1.82811e-05
rs1864058	GLP1R	6	39105248	G	A	0.006461	0.002545	0.00556321	-0.01379	0.002577	4.36904e-08
rs4714216	GLP1R	6	39106207	A	G	0.004298	0.002556	0.0463297	-0.01198	0.002587	1.82087e-06
rs7751419	GLP1R	6	39115413	T	C	0.002061	0.002801	0.3355	-0.009794	0.002834	0.000274237
rs4711578	GLP1R	6	39116954	T	G	0.001246	0.002761	0.1859	-0.008648	0.002795	0.000987066
rs2115200	GLP1R	6	39117698	G	T	0.001339	0.003089	0.1774	-0.01076	0.003126	0.00028861
rs6458097	GLP1R	6	39118500	C	T	0.00683	0.002565	0.00387504	-0.00235	0.002597	0.437
rs9462481	GLP1R	6	39126833	T	C	0.0001788	0.002698	0.02357	-0.008241	0.002731	0.00127403
rs2815085	GLP1R	6	39127729	C	A	0.006224	0.002613	0.00861093	-0.001248	0.002646	0.1957
rs2894421	GLP1R	6	39128098	T	G	-0.01021	0.003105	0.000504071	0.01422	0.003143	3.02922e-06
rs2115199	GLP1R	6	39128976	A	C	-0.01928	0.007766	0.00652107	0.01509	0.007852	0.0273153
rs755853	GLP1R	6	39140384	A	G	-0.006466	0.002571	0.00595205	0.00361	0.002603	0.7813
rs145735695	GLP1R	6	39141578	T	C	-0.0284	0.01152	0.00684535	0.05419	0.0117	1.81404e-06
rs55894632	GLP1R	6	39143905	C	T	0.01995	0.007065	0.00237305	-0.01343	0.007158	0.0303124
rs62398607	GLP1R	6	39145523	C	T	-0.0103	0.003135	0.000509032	0.01555	0.003174	4.81185e-07
rs1155349	GLP1R	6	39146130	A	G	-0.0007079	0.002907	0.09281	-0.008574	0.002942	0.00178218
rs1155347	GLP1R	6	39146230	C	T	-0.009798	0.00311	0.000815006	0.01859	0.003149	1.77976e-09
rs12211281	GLP1R	6	39147179	T	C	-0.0102	0.003094	0.000489134	0.01858	0.003132	1.4935e-09
rs17651265	GLP1R	6	39147978	A	C	0.01777	0.006688	0.003942	0.0006495	0.006767	0.03454
rs1428373	GLP1R	6	39150098	A	G	-0.0004139	0.002597	0.0588	-0.009595	0.002629	0.000131285
rs2815093	GLP1R	6	39151166	C	T	0.007531	0.002827	0.0038614	-0.003144	0.002862	0.5654
rs13216715	GLP1R	6	39152430	C	T	-0.01541	0.005298	0.001815	0.004932	0.005371	0.4456
rs73412635	GLP1R	6	39152841	A	G	0.01792	0.006459	0.00276498	-0.01338	0.00654	0.0203845
rs9470995	GLP1R	6	39153541	T	C	-0.007747	0.002555	0.00121432	0.006229	0.002586	0.00800386
rs2004295	GLP1R	6	39154866	G	A	0.0003001	0.002893	0.03745	-0.008084	0.002928	0.00288186
rs2815095	GLP1R	6	39156108	T	C	-2.915e-05	0.00289	0.003509	-0.008322	0.002924	0.00221291
rs3734616	GLP1R	6	39158514	A	G	-4.338e-05	0.002563	0.005905	-0.007241	0.002595	0.00263242
rs12979969	GIPR	19	46077867	C	T	0.007118	0.002676	0.00390773	-0.002285	0.002709	0.3991
rs112940754	GIPR	19	46085374	A	C	-0.03125	0.008802	0.000192375	0.01309	0.008907	0.8492
rs192637288	GIPR	19	46086554	T	G	-0.03457	0.009813	0.000213444	0.004487	0.009962	0.1855
rs62111684	GIPR	19	46087812	G	C	-0.004713	0.005849	0.3764	0.02904	0.005927	4.80131e-07
rs145627316	GIPR	19	46096172	A	G	-0.02243	0.007959	0.00241474	-0.001054	0.008039	0.04782
rs62111686	GIPR	19	46097211	T	C	-0.008763	0.00284	0.00101583	0.008949	0.002875	0.000926935
rs62111688	GIPR	19	46098003	T	G	-0.009602	0.003479	0.00289017	0.005224	0.003524	0.8596
rs34159980	GIPR	19	46098149	A	G	-0.03212	0.01088	0.00157756	-0.002044	0.01099	0.0693
rs10407126	GIPR	19	46099524	T	C	-0.008227	0.002738	0.001329	0.008947	0.002773	0.000626638
rs10415062	GIPR	19	46100752	T	C	-0.007527	0.002724	0.00286175	0.009081	0.002758	0.000496322
rs59063421	GIPR	19	46101492	T	C	-0.01014	0.002845	0.00018252	0.008861	0.002881	0.00105016
rs112701844	GIPR	19	46102991	T	C	-0.03004	0.01005	0.00139921	0.01025	0.01016	0.5041
rs12608665	GIPR	19	46104684	T	C	0.005797	0.003272	0.0382222	-0.0107	0.003312	0.000617489
rs10411518	GIPR	19	46105198	A	G	-0.004551	0.002607	0.0404329	0.008256	0.002639	0.000878631
rs146723430	GIPR	19	46106398	T	C	0.02564	0.01096	0.00965696	-0.001964	0.01108	0.06587
rs35070164	GIPR	19	46108455	G	A	0.00729	0.002657	0.00303759	-0.009802	0.00269	0.000134287
rs190215914	GIPR	19	46111938	T	C	0.03723	0.01209	0.00103707	0.02299	0.01224	0.0301723
rs73050333	GIPR	19	46113148	C	T	-0.02446	0.00767	0.00071371	0.006297	0.007768	0.3793
rs141396237	GIPR	19	46113422	A	G	0.02387	0.008012	0.00144463	0.001593	0.008104	0.07359
rs34995718	GIPR	19	46115114	T	C	0.006401	0.003735	0.0432838	-0.02375	0.003781	1.67761e-10
rs12463380	GIPR	19	46115842	A	G	0.009846	0.002624	8.76145e-05	-0.01434	0.002658	3.42553e-08
rs2334253	GIPR	19	46116477	G	A	0.008372	0.002595	0.000627219	-0.01292	0.002628	4.41007e-07
rs12981080	GIPR	19	46117532	T	C	-0.03034	0.006126	3.66028e-07	-0.001278	0.00619	0.07758
rs2241722	GIPR	19	46119867	A	C	0.01056	0.002715	5.02249e-05	-0.01663	0.00275	7.36591e-10
rs12985660	GIPR	19	46121020	C	T	0.007203	0.002555	0.00240734	-0.01357	0.002588	7.88088e-08
rs7257226	GIPR	19	46123929	A	G	0.01317	0.003852	0.000314255	-0.02478	0.0039	1.04998e-10
rs36062041	GIPR	19	46124531	A	G	-0.0221	0.00774	0.00214983	0.004863	0.007838	0.2716
rs7250687	GIPR	19	46126272	T	C	0.009053	0.002552	0.000194517	-0.009574	0.002584	0.00010565
rs1548026	GIPR	19	46130191	T	G	-0.007832	0.002551	0.00106969	0.008497	0.002582	0.000499408
rs12979428	GIPR	19	46131180	A	G	0.01038	0.002626	3.86242e-05	-0.01036	0.002659	4.88565e-05
rs147140295	GIPR	19	46132320	A	G	0.03612	0.009756	0.000106811	-0.02485	0.009865	0.00588432
rs4803836	GIPR	19	46137818	A	T	0.005798	0.002963	0.0251855	-0.013	0.002999	7.29536e-06
rs2286755	GIPR	19	46144595	G	C	-0.003422	0.003521	0.4799	-0.01115	0.003564	0.000878483
rs2286756	GIPR	19	46145025	G	T	-0.008334	0.002549	0.000538655	-0.001088	0.00258	0.1718
rs35384424	GIPR	19	46145661	T	C	-0.03437	0.006369	3.39859e-08	-0.002493	0.006437	0.1558
rs147910350	GIPR	19	46146762	T	C	0.0252	0.009248	0.00321592	0.008683	0.009361	0.4514
rs10426693	GIPR	19	46147527	C	T	-0.005623	0.002579	0.0146175	0.01944	0.002611	4.83171e-14
rs35650950	GIPR	19	46147712	C	A	0.0141	0.003531	3.25933e-05	-0.02197	0.003574	3.94378e-10
rs34458342	GIPR	19	46151303	G	C	-0.01187	0.003652	0.00057647	-0.01351	0.003694	0.000127452
rs4803840	GIPR	19	46153130	T	C	-0.02279	0.005088	3.74675e-06	0.008816	0.005152	0.0435239
rs149200764	GIPR	19	46153553	G	A	-0.02992	0.01055	0.00228399	-0.01529	0.01067	0.8188
rs7251629	GIPR	19	46153961	T	C	-0.001587	0.002602	0.266	-0.008215	0.002634	0.000907851
rs12985050	GIPR	19	46156372	G	C	0.0007585	0.002838	0.1028	-0.02148	0.002872	3.74142e-14
rs79569356	GIPR	19	46157423	A	G	0.01441	0.009273	0.92	0.03889	0.009407	1.78131e-05
rs12979214	GIPR	19	46157719	G	A	0.01469	0.003256	3.21595e-06	-0.01294	0.003296	4.31903e-05
rs10408203	GIPR	19	46157747	C	T	0.009624	0.003977	0.00776208	0.009219	0.004027	0.011031
rs11666698	GIPR	19	46157748	G	A	-0.01558	0.00428	0.00013622	-0.01948	0.004331	3.43291e-06
rs7507893	GIPR	19	46157860	A	G	-0.004614	0.002608	0.0384326	0.01644	0.002641	2.40909e-10
rs76427838	GIPR	19	46157883	T	C	-0.02541	0.005486	1.81259e-06	-0.0001307	0.005543	0.008245
rs7507912	GIPR	19	46157916	A	G	-0.005968	0.002611	0.0111355	0.01622	0.002644	4.26749e-10
rs35845603	GIPR	19	46160458	G	A	-0.004096	0.002688	0.8941	-0.02255	0.002721	5.78782e-17
rs8107376	GIPR	19	46163769	C	T	0.001159	0.002835	0.1659	-0.02449	0.00287	7.12381e-18
rs34132828	GIPR	19	46163870	G	A	0.01393	0.00338	1.88369e-05	-0.02048	0.00342	1.0602e-09
rs74172501	GIPR	19	46164609	C	T	0.01564	0.003495	3.82121e-06	-0.01868	0.003537	6.41311e-08
rs62111724	GIPR	19	46164672	C	T	0.0001622	0.00268	0.02147	0.01868	0.002713	2.88194e-12
rs74174203	GIPR	19	46164766	G	A	-0.008953	0.00259	0.000273359	-0.005694	0.002621	0.0149107
rs186231300	GIPR	19	46165864	G	C	0.005697	0.01264	0.1856	0.03493	0.0128	0.00317724
rs35248551	GIPR	19	46166807	G	A	0.003202	0.003435	0.4543	0.01746	0.003475	2.52425e-07
rs151185715	GIPR	19	46168536	T	C	0.02258	0.009176	0.00693201	0.005466	0.009274	0.2552
rs4375772	GIPR	19	46169826	G	C	-0.0185	0.004073	2.78474e-06	-0.02254	0.004124	2.30714e-08
rs4380143	GIPR	19	46170465	C	T	0.005157	0.003044	0.0451182	-0.01844	0.00308	1.06865e-09
rs115556680	GIPR	19	46172547	T	C	0.005523	0.007094	0.3603	0.01684	0.007168	0.00940361
rs2302382	GIPR	19	46172569	A	C	0.0122	0.003177	6.14919e-05	-0.02101	0.003215	3.18064e-11
rs73054338	GIPR	19	46173214	T	G	-0.02518	0.005775	6.49798e-06	-0.002506	0.005836	0.1755
rs35560038	GIPR	19	46175046	T	A	-0.0285	0.003549	4.85654e-16	-0.01524	0.00359	1.09236e-05
rs55669001	GIPR	19	46177235	C	T	-0.02655	0.004229	1.7139e-10	-0.02146	0.004283	2.71435e-07
rs2238689	GIPR	19	46178661	C	T	-0.01745	0.0026	9.62915e-12	-0.02459	0.002632	4.69518e-21
rs35568293	GIPR	19	46179110	C	T	0.01302	0.003161	1.90302e-05	-0.01806	0.003199	8.23441e-09
rs10423928	GIPR	19	46182304	A	T	-0.04001	0.003216	7.8344e-36	-0.01906	0.003256	2.40221e-09
rs61373376	GIPR	19	46183586	T	C	-0.03656	0.003523	1.56912e-25	-0.0218	0.00357	5.09381e-10
rs2878163	GIPR	19	46183954	G	T	0.007695	0.002847	0.00343744	0.01066	0.002883	0.000108851
rs73042335	GIPR	19	46185457	A	G	-0.02302	0.005317	7.4721e-06	-0.03209	0.005378	1.209e-09
rs1964272	GIPR	19	46190268	G	A	0.01396	0.002546	2.08956e-08	-0.005437	0.002578	0.0174723
rs150350229	GIPR	19	46190286	C	T	0.01841	0.008421	0.0144004	0.03089	0.008538	0.000148477
rs7246757	GIPR	19	46190531	G	A	0.01151	0.002978	5.55423e-05	-0.01985	0.003014	2.2602e-11
rs117555580	GIPR	19	46191893	A	G	0.05136	0.01344	6.63404e-05	-0.01165	0.01364	0.4054
rs117893389	GIPR	19	46192013	T	C	-0.02611	0.007921	0.000489835	-0.009941	0.008022	0.667
rs28396273	GIPR	19	46192403	A	T	0.01133	0.002766	2.10023e-05	0.01928	0.002801	2.92499e-12
rs2110574	GIPR	19	46197421	C	T	0.007076	0.002731	0.00478498	0.007218	0.002764	0.00450819
rs62111729	GIPR	19	46199284	A	G	0.01073	0.006498	0.049341	0.02164	0.006575	0.000498708
rs74889068	GIPR	19	46199363	A	G	-0.03589	0.003648	3.85129e-23	-0.02071	0.003696	1.05121e-08
rs36040835	GIPR	19	46201213	G	T	0.01244	0.00324	6.1641e-05	-0.01889	0.003279	4.18326e-09
rs2287019	GIPR	19	46202172	T	C	-0.03871	0.003316	8.68471e-32	-0.01816	0.003357	3.15843e-08
rs11673709	GIPR	19	46203916	C	A	-0.01587	0.003653	6.98365e-06	-0.01993	0.003697	3.50611e-08
rs36030682	GIPR	19	46204384	G	A	-0.03528	0.006413	1.88473e-08	-0.00248	0.006485	0.1536
rs111713189	GIPR	19	46204587	A	G	-0.02031	0.004056	2.75856e-07	-0.02227	0.004104	2.87489e-08
rs4803847	GIPR	19	46204938	C	T	0.03322	0.009534	0.000246647	0.002608	0.009648	0.1041
rs4803848	GIPR	19	46205050	T	C	0.007199	0.002693	0.00375627	0.0112	0.002728	2.01658e-05
rs78784145	GIPR	19	46207586	A	G	-0.04555	0.005957	1.03289e-14	-0.004934	0.006047	0.3825
rs732841	GIPR	19	46207810	C	A	-0.03222	0.006349	1.93937e-07	-0.002124	0.006421	0.1303
rs35541137	GIPR	19	46210523	T	C	-0.02516	0.003529	5.03677e-13	-0.01622	0.003568	2.73422e-06
rs11083780	GIPR	19	46210692	T	C	0.008535	0.002674	0.00070683	0.0133	0.002708	4.52203e-07
rs62111731	GIPR	19	46213416	G	A	-0.009987	0.002572	5.15941e-05	-0.009765	0.002603	8.79107e-05
rs34505186	GIPR	19	46214684	A	G	0.01417	0.005631	0.00592757	-0.04722	0.005705	6.31851e-17
rs113815244	GIPR	19	46220716	A	G	0.006818	0.0113	0.2625	0.03903	0.01142	0.000315777
rs11881883	GIPR	19	46221726	A	G	-0.00388	0.006518	0.2583	0.02465	0.006592	9.2237e-05
rs62111733	GIPR	19	46222301	A	G	-0.004071	0.009062	0.1849	0.04345	0.009163	1.05863e-06
rs35732815	GIPR	19	46224156	G	A	-0.001327	0.002561	0.2187	0.01227	0.002592	1.10179e-06
rs55704777	GIPR	19	46225518	A	C	0.01747	0.003505	3.1092e-07	0.01399	0.003547	4.00371e-05
rs62111735	GIPR	19	46227930	T	C	-0.003878	0.01013	0.1538	0.05109	0.01025	3.10788e-07
rs17878252	GIPR	19	46234155	A	G	0.004128	0.002829	0.8401	0.009612	0.002863	0.000393513
rs4802271	GIPR	19	46235868	C	T	-0.002575	0.002618	0.4876	0.01234	0.00265	1.60734e-06
rs118126586	GIPR	19	46239915	T	C	0.01372	0.00927	0.8575	0.03897	0.009399	1.6903e-05
rs73042383	GIPR	19	46241332	A	G	-0.05286	0.01032	1.51081e-07	0.003061	0.01043	0.114
rs76414663	GIPR	19	46241946	T	C	-0.0003359	0.006539	0.01817	0.02304	0.006614	0.000247433
rs75987583	GIPR	19	46248557	T	C	0.01311	0.00654	0.0225036	0.01821	0.006623	0.00298423
rs544387269	GIPR	19	46252109	C	T	0.01475	0.011	0.7446	0.03439	0.01115	0.00102014
rs191268738	GIPR	19	46254301	G	C	0.005167	0.008111	0.2806	-0.06047	0.008221	9.50693e-14
rs8107659	GIPR	19	46254804	G	T	0.04118	0.009045	2.64694e-06	-0.008267	0.009162	0.4355
rs77185077	GIPR	19	46259293	A	G	0.003916	0.007261	0.2294	0.02794	0.007349	7.18018e-05
rs12982642	GIPR	19	46264963	T	C	0.006712	0.004819	0.7861	-0.05195	0.004882	9.58939e-27
rs76618306	GIPR	19	46265222	T	C	-0.03635	0.009455	6.03927e-05	-0.01838	0.009585	0.0275822
rs17650574	GIPR	19	46266830	C	T	0.007133	0.006534	0.5607	-0.01571	0.00662	0.00881946
rs16980013	GIPR	19	46267453	T	G	0.001323	0.002763	0.1993	0.009873	0.002798	0.000208888
rs2341097	GIPR	19	46268902	T	C	-0.0002683	0.002655	0.03645	-0.01426	0.002687	5.57117e-08
rs2014576	GIPR	19	46269076	A	G	-0.00287	0.002558	0.5818	0.01163	0.00259	3.55535e-06
rs4803853	GIPR	19	46271237	G	A	0.0261	0.008556	0.00114234	0.005022	0.008652	0.2506
rs2854300	GIPR	19	46274392	C	G	-0.03468	0.006389	2.84818e-08	-0.003392	0.00646	0.2221
rs112693590	GIPR	19	46274553	A	G	-0.04215	0.006026	1.32923e-12	-0.004318	0.006115	0.3187
rs77733323	GIPR	19	46279608	G	A	0.002205	0.002893	0.3508	0.008397	0.002928	0.0020665
rs77823890	GIPR	19	46279613	G	A	0.002108	0.002821	0.342	0.009904	0.002856	0.000262381
rs572634	GIPR	19	46282503	C	A	-0.009771	0.003912	0.00625011	0.0005222	0.003958	0.04817
